# Supplementary material for: Linking oral microbiota to periodontitis and hypertension unveils that Filifactor alocis aggravates hypertension via infiltration of interferon-γ+ T cells
Source: mSystems. 2025 May 21;10(6):e00084-25. doi: 10.1128/msystems.00084-25 (PMC12172497; doi:10.1128/msystems.00084-25)
Supplement: Supplemental data — Data S1 to S10. [file msystems.00084-25-s0002.xlsx]

## Sheet: Supplementary Data 1
Supplementary Data 1. All results of species-level bacteria differential abundance analysis in subgingival plaque samples. Differential abundances of species in HTN (N = 16) vs. PDHTN (N = 19) were tested using two methods, MaAsLin2 and LinDA. Shown are all 113 species that had more than 0.001 mean relative abundances.N in HTN and N in PDHTN: number of HTN and PDHTN samples in which the species w…
			MaAsLin2 results										LinDA results
Species	N in HTN	N in PDHTN	Beta	SE	RA in HTN	RA in PD+HTN	P	FDR	FC	FC lower	FC upper		LinDA-UA in HTN	LinDA-UA in PDHTN	Beta	SE	P	FDR	FC	FC lower	FC upper
Veillonella parvula	16	19	-2.43493	0.410781	0.0213704	0.00395208	1.19e-06	0.000134912	0.184932	0.105839	0.323133		383315	86042.5	-2.29861	0.418067	4.24e-06	0.000478939	0.203258	0.115181	0.358687
Streptococcus gordonii	16	19	-1.97301	0.426704	0.00183034	0.000466226	5.56e-05	0.00314356	0.254721	0.14266	0.454808		40112.1	12729.3	-1.825	0.443421	0.000241965	0.00350073	0.282241	0.154523	0.515522
Bergeyella cardium	16	19	3.30278	0.74774	0.000325327	0.00321037	0.000101592	0.00382662	9.86814	3.57318	27.2531		32164.5	86009.6	3.44183	0.7099	2.88e-05	0.00147242	10.8666	4.14227	28.5067
Fusobacterium pseudoperiodonticum	16	19	1.35052	0.32792	0.000684824	0.00174633	0.000240087	0.00636554	2.55004	1.63331	3.98131		12028.8	31718.1	1.45699	0.313589	5.21e-05	0.00147242	2.74535	1.79298	4.2036
Treponema denticola	16	19	2.60729	0.641794	0.00315738	0.0192397	0.000281661	0.00636554	6.09357	2.54801	14.5728		115257	392810	2.73931	0.58337	4.51e-05	0.00147242	6.6775	3.02284	14.7507
Tannerella forsythia	16	19	2.44874	0.648752	0.00328051	0.0179096	0.000634989	0.0117171	5.45939	2.26135	13.1801		120300	341927	2.5189	0.578651	0.000122269	0.00276328	5.73143	2.61125	12.5799
Filifactor alocis	16	19	2.33216	0.633092	0.000415875	0.00209418	0.000817566	0.0117171	5.03559	2.13066	11.9011		14697.9	44523.9	2.46164	0.5857	0.000188483	0.00350073	5.50844	2.48573	12.2068
Pauljensenia hongkongensis	16	19	-1.84088	0.500439	0.00258456	0.000721484	0.000829527	0.0117171	0.279152	0.14144	0.550946		56560.4	19506.4	-1.69127	0.478854	0.00124227	0.00825744	0.309654	0.161564	0.593484
Neisseria flavescens	16	19	1.87698	0.525768	0.000739971	0.00271796	0.00111918	0.0127433	3.67306	1.79811	7.50311		24800.2	60142.9	2.00839	0.49152	0.000263348	0.00350073	4.02333	2.06338	7.84498
Neisseria subflava	16	19	2.03811	0.585702	0.0018831	0.00773404	0.00143222	0.0127433	4.10708	1.85335	9.1014		73900.3	177372	2.16289	0.545522	0.000371759	0.00350073	4.47811	2.13416	9.39643
Ottowia sp. oral taxon 894	16	19	2.58307	0.744142	0.00689841	0.0413362	0.00146605	0.0127433	5.99213	2.18034	16.4679		352288	863322	2.71693	0.681949	0.000352018	0.00350073	6.57473	2.60324	16.6051
Treponema putidum	16	19	2.52408	0.715154	0.000191801	0.00110326	0.00125077	0.0127433	5.75208	2.17706	15.1977		9003.69	29771.5	2.64066	0.660229	0.000336824	0.00350073	6.23618	2.54314	15.2921
Rothia dentocariosa	16	19	-2.73447	0.77595	0.00315566	0.000474168	0.00126936	0.0127433	0.15026	0.0523621	0.431189		82751.6	32859.1	-2.5902	0.784423	0.00231315	0.0128185	0.166063	0.0572068	0.482055
Campylobacter rectus	16	19	1.4575	0.425148	0.00181787	0.00499246	0.00164741	0.013297	2.74633	1.54137	4.89325		35963.8	110911	1.57731	0.430584	0.000865526	0.00611277	2.98414	1.66252	5.35638
Porphyromonas gingivalis	16	19	2.53703	0.74654	0.00443444	0.0257372	0.00178584	0.0134533	5.80394	2.10499	16.0028		166692	809884	2.65147	0.716659	0.00078205	0.00589145	6.28307	2.37317	16.6347
Treponema medium	16	19	1.75301	0.52966	0.00206568	0.00696259	0.00226642	0.0160066	3.3706	1.64134	6.92177		58131.5	129069	1.87765	0.465381	0.000304908	0.00350073	3.67476	1.95274	6.91532
Porphyromonas endodontalis	16	19	2.11298	0.652817	0.00229562	0.00993046	0.00275241	0.0182954	4.32583	1.78195	10.5013		68228.9	203155	2.24137	0.6035	0.000751806	0.00589145	4.72847	2.08279	10.7349
Actinomyces sp. oral taxon 171	16	19	-1.90183	0.608794	0.00455065	0.00121778	0.00370391	0.0232523	0.267605	0.117029	0.611918		84112.9	46422.4	-1.6678	0.580629	0.00706799	0.0307186	0.314734	0.143008	0.692669
Treponema sp. OMZ 838	16	19	1.461	0.48619	0.00147104	0.00404977	0.0050419	0.029986	2.75299	1.42214	5.32926		37371.9	73932.3	1.58391	0.427417	0.000769133	0.00589145	2.9978	1.67733	5.35781
Streptococcus oralis	16	19	-1.09304	0.372668	0.010643	0.00498914	0.0060616	0.0342481	0.468772	0.28254	0.777755		199055	104867	-0.951027	0.351794	0.0107635	0.0419404	0.517264	0.320736	0.834214
Actinomyces viscosus	16	19	-1.64458	0.572597	0.0037748	0.00120733	0.00707243	0.0380564	0.319839	0.146923	0.696265		78156.2	46696.6	-1.45114	0.56181	0.0144167	0.0493664	0.365733	0.170485	0.78459
Campylobacter showae	16	19	0.895978	0.316384	0.00453625	0.00844137	0.00782493	0.0401917	1.86087	1.21072	2.86015		104489	139140	1.06663	0.322053	0.00225264	0.0128185	2.09453	1.35229	3.24417
Treponema parvum	16	19	1.36082	0.500282	0.000455155	0.00116898	0.0103299	0.0486365	2.56831	1.30158	5.06785		11171.5	20716.8	1.49152	0.453209	0.0023822	0.0128185	2.81186	1.51912	5.2047
Actinomyces oris	16	19	-1.48369	0.544531	0.00734613	0.00262678	0.0102133	0.0486365	0.357573	0.17064	0.749288		151281	86578.5	-1.38157	0.531771	0.013903	0.0490948	0.3838	0.186359	0.790423
Treponema vincentii	16	19	1.08084	0.404396	0.00834283	0.0176473	0.0116013	0.0524377	2.11527	1.22114	3.66409		178346	295140	1.20256	0.347922	0.00152622	0.00958128	2.30148	1.43458	3.69222
Veillonella atypica	16	19	-2.09363	0.790913	0.000872682	0.000204461	0.0123482	0.0530317	0.234291	0.080002	0.686133		26717.1	15819.4	-1.99941	0.743506	0.0111444	0.0419772	0.250102	0.0910824	0.68675
Actinomyces sp. HMT 175	16	19	-1.55601	0.590188	0.00210521	0.000715963	0.0126713	0.0530317	0.340091	0.152536	0.758259		43110	26372.4	-1.38397	0.583008	0.0235776	0.0751419	0.383162	0.173539	0.845996
Fusobacterium hwasookii	16	19	0.873343	0.347565	0.00107729	0.00197349	0.017045	0.0647227	1.8319	1.14244	2.93746		19801.4	36221	0.99687	0.338402	0.00586717	0.0265196	1.99567	1.26015	3.16047
Streptococcus cristatus	16	19	-1.05222	0.416241	0.00397036	0.00191461	0.0164428	0.0647227	0.482226	0.273943	0.848869		76376.5	48030.8	-0.91364	0.396324	0.0275773	0.0842227	0.530844	0.309833	0.909506
Actinomyces sp. oral taxon 169	16	19	-1.77088	0.709636	0.0038605	0.00113125	0.0177558	0.0647227	0.293031	0.111742	0.768444		95247.5	52132.6	-1.60728	0.719461	0.0323752	0.0938049	0.328217	0.1235	0.872282
Actinomyces naeslundii	16	19	-1.52365	0.607468	0.0145026	0.00504407	0.0172298	0.0647227	0.347806	0.152377	0.793879		331300	176408	-1.36157	0.617071	0.034417	0.0948567	0.389158	0.168284	0.899931
Fretibacterium fastidiosum	16	19	2.07125	0.841266	0.000450612	0.0018937	0.0192076	0.0678268	4.20251	1.34013	13.1787		19217	53902.2	2.2009	0.772946	0.00752676	0.0315009	4.59765	1.60873	13.1398
Kingella oralis	16	19	-2.03914	0.834572	0.00438845	0.00106775	0.0200683	0.0687186	0.243309	0.078297	0.756086		154470	44054.5	-1.89925	0.829226	0.0285234	0.0848195	0.268082	0.0868979	0.827041
Treponema sp. Marseille-Q4132	16	19	1.26814	0.526564	0.00152979	0.00368451	0.021772	0.0702925	2.40851	1.17778	4.92527		37553.5	61972.6	1.42563	0.47088	0.00475689	0.0233708	2.68632	1.41687	5.09314
Neisseria mucosa	16	19	1.12078	0.464626	0.00225285	0.00489913	0.0215767	0.0702925	2.17464	1.15678	4.08814		64982.8	111568	1.25486	0.450084	0.00873107	0.0352361	2.38644	1.29477	4.39854
Capnocytophaga leadbetteri	16	19	0.803464	0.356777	0.00277999	0.00485188	0.0310973	0.0976111	1.74529	1.07488	2.83382		64251.4	79005	0.947978	0.304174	0.00377584	0.0193941	1.92917	1.27615	2.91634
Desulfomicrobium orale	16	19	2.83213	1.26854	3.58973e-05	0.000255634	0.0324772	0.099187	7.12126	1.27085	39.9042		4169	62360.1	2.96715	1.25342	0.023939	0.0751419	7.81988	1.42449	42.9281
Prevotella intermedia	16	19	1.07972	0.494701	0.0184025	0.0388961	0.0362881	0.107909	2.11363	1.07931	4.13915		467698	716958	1.20186	0.453621	0.0122768	0.0447509	2.30037	1.24209	4.26032
Selenomonas sp. oral taxon 478	16	19	-0.667927	0.310673	0.00247525	0.00155795	0.0389844	0.112955	0.62941	0.412696	0.959925		47106.8	26494.2	-0.581855	0.303825	0.0641804	0.154306	0.668104	0.442163	1.0095
Cardiobacterium hominis	16	19	-1.14857	0.543546	0.0106451	0.00480173	0.0422393	0.119326	0.451072	0.215548	0.943948		274802	111181	-0.995104	0.528162	0.0683883	0.156784	0.5017	0.244804	1.02818
Capnocytophaga sp. FDAARGO737	16	19	0.717436	0.34681	0.00335848	0.00552221	0.0464854	0.128118	1.64426	1.02647	2.63387		75195.1	90622.4	0.864997	0.291624	0.00557033	0.026227	1.82134	1.22554	2.70679
Granulicatella adiacens	16	19	-0.916485	0.448687	0.00100058	0.000530106	0.0491481	0.132232	0.529798	0.28799	0.974639		22973.4	12265.6	-0.791965	0.421916	0.0693734	0.156784	0.577557	0.325579	1.02455
Leptotrichia buccalis	16	19	0.81968	0.410591	0.00344576	0.00608182	0.0542018	0.142437	1.76501	1.0104	3.08322		77886.4	124184	0.950637	0.374809	0.0161172	0.0535661	1.93273	1.16152	3.21599
Prevotella oris	16	19	-0.672545	0.340425	0.00910026	0.00570949	0.0566112	0.145388	0.627399	0.395082	0.996325		160257	97796.4	-0.509456	0.333981	0.136687	0.270975	0.702487	0.446255	1.10584
Capnocytophaga sp. oral taxon 864	16	19	-0.545675	0.277751	0.00391849	0.00268444	0.0579245	0.145455	0.685071	0.46974	0.999111		63472.3	46642.6	-0.339492	0.25258	0.188085	0.337359	0.79032	0.560758	1.11386
Leptotrichia hongkongensis	16	19	-0.729605	0.375817	0.002618	0.00157884	0.0607909	0.149334	0.603069	0.361933	1.00486		55243.6	30659.9	-0.610819	0.373361	0.111343	0.232995	0.654825	0.394308	1.08746
Capnocytophaga sp. oral taxon 323	16	19	-0.561892	0.295682	0.0039825	0.0026978	0.0661571	0.159058	0.677413	0.45331	1.01231		63958.9	48368.6	-0.341876	0.26128	0.199756	0.347267	0.789015	0.553255	1.12524
Fusobacterium sp. oral taxon 203	16	19	1.12111	0.609394	0.000314679	0.000684469	0.0748214	0.173274	2.17514	0.950459	4.97784		9873.75	16997.8	1.21704	0.568117	0.0396452	0.106664	2.3247	1.0744	5.02998
Leptotrichia wadei	16	19	-0.683705	0.374108	0.00737661	0.00459242	0.0766698	0.173274	0.622564	0.374502	1.03494		136625	103283	-0.559217	0.374437	0.14481	0.273097	0.67867	0.408069	1.12871
Capnocytophaga ochracea	16	19	-0.517387	0.282604	0.00854057	0.00596675	0.0761764	0.173274	0.698636	0.475893	1.02564		144709	103546	-0.345508	0.262458	0.1971	0.347267	0.787031	0.550981	1.12421
Prevotella nigrescens	16	19	-0.887268	0.489415	0.0178656	0.00965881	0.0789503	0.174929	0.540637	0.278062	1.05116		374940	196471	-0.703738	0.471331	0.144914	0.273097	0.613979	0.323638	1.16479
Corynebacterium matruchotii	16	19	-0.771308	0.433078	0.10025	0.0587348	0.0841216	0.182803	0.585886	0.325304	1.05521		1.83301e+06	1.60408e+06	-0.62556	0.441262	0.165664	0.301936	0.648168	0.355905	1.18043
Capnocytophaga sp. oral taxon 902	16	19	-0.48424	0.280794	0.00485133	0.00346809	0.0939674	0.200346	0.714874	0.488153	1.04689		79433.6	60087.9	-0.275845	0.250495	0.278779	0.44369	0.825967	0.587713	1.16081
Selenomonas sp. oral taxon 136	16	19	-0.530412	0.310842	0.00287019	0.0019872	0.097335	0.203682	0.692357	0.453866	1.05617		54786.9	33269.5	-0.452524	0.303152	0.145007	0.273097	0.730763	0.484074	1.10317
Neisseria meningitidis	16	19	0.558803	0.350023	0.00137548	0.00202615	0.119916	0.246373	1.47305	0.91558	2.36994		30860	39480.3	0.699023	0.33568	0.0451341	0.115913	1.6234	1.02889	2.56144
Lachnoanaerobaculum umeaense	16	19	-0.57194	0.377467	0.00118555	0.000797535	0.139241	0.280968	0.672711	0.402825	1.12342		23170.8	17806.1	-0.429057	0.398767	0.28975	0.454746	0.742747	0.432077	1.2768
Neisseria sicca	16	19	0.731026	0.486012	0.00235561	0.00390988	0.142059	0.281626	1.65982	0.857639	3.21231		64856.5	76471.8	0.963599	0.434675	0.0336375	0.0948567	1.95017	1.08045	3.51997
Rothia aeria	16	19	-0.915334	0.615372	0.00156434	0.000829445	0.14639	0.285208	0.530221	0.229814	1.22331		39200.2	31615.7	-0.777207	0.617569	0.217044	0.36606	0.583495	0.252151	1.35025
Campylobacter concisus	16	19	0.476543	0.325785	0.00325787	0.00453302	0.152995	0.293024	1.39141	0.893788	2.16607		58167.7	86725.3	0.601246	0.327311	0.0752418	0.163506	1.51703	0.972463	2.36653
Leptotrichia sp. oral taxon 212	16	19	0.543442	0.375157	0.00208069	0.00303249	0.156893	0.295481	1.45745	0.875473	2.42628		40020.8	60059.3	0.653257	0.347854	0.0692472	0.156784	1.57271	0.980414	2.52284
Aggregatibacter segnis	16	19	0.566851	0.394879	0.000583942	0.000864986	0.160554	0.29742	1.48129	0.86627	2.53294		12141.2	17199.5	0.68334	0.339541	0.0523824	0.129	1.60585	1.01244	2.54707
Fusobacterium nucleatum	16	19	0.435284	0.317447	0.0266864	0.0360848	0.179565	0.317045	1.35218	0.878484	2.08129		461482	573970	0.559046	0.304319	0.0752248	0.163506	1.47329	0.974396	2.22763
Desulfobulbus oralis	16	19	1.39662	1.00605	0.000149297	0.000393076	0.17437	0.317045	2.63285	0.671176	10.328		10164.5	18960.6	1.52645	0.955246	0.119583	0.241301	2.88076	0.786855	10.5468
Campylobacter gracilis	16	19	-0.498232	0.361587	0.0147934	0.0104734	0.177506	0.317045	0.707974	0.433185	1.15707		235956	192029	-0.353648	0.350194	0.319909	0.483499	0.782603	0.486318	1.2594
Prevotella veroralis	16	19	-0.81741	0.617887	0.00232779	0.00132093	0.194959	0.334425	0.56746	0.245115	1.31371		56909.7	34928.8	-0.605618	0.60096	0.320907	0.483499	0.65719	0.290478	1.48685
Leptotrichia hofstadii	16	19	-0.494592	0.374183	0.00376517	0.00267238	0.195328	0.334425	0.709762	0.426911	1.18002		78269.3	54290.3	-0.336274	0.343368	0.334538	0.493238	0.792084	0.496796	1.26289
Neisseria macacae	16	19	0.675979	0.522372	0.00105528	0.001686	0.204629	0.345121	1.59768	0.785743	3.24862		29262.2	32383.5	0.9551	0.456219	0.0440673	0.115805	1.93871	1.04312	3.60322
Aggregatibacter sp. oral taxon 513	16	19	0.4579	0.373996	0.000764668	0.0010503	0.229492	0.381361	1.37354	0.826374	2.283		15875.4	21067.8	0.58772	0.332271	0.0861705	0.183722	1.50287	0.95692	2.3603
Leptotrichia trevisanii	16	19	0.300057	0.248846	0.00289587	0.00356537	0.236471	0.387265	1.23119	0.878016	1.72643		50618.2	61056.7	0.41804	0.20784	0.0525133	0.129	1.33611	1.00743	1.77203
Arachnia propionica	16	19	-0.686185	0.588954	0.012884	0.00800733	0.252335	0.394651	0.621495	0.279218	1.38335		359219	249565	-0.572049	0.586036	0.3361	0.493238	0.672661	0.303406	1.49131
Prevotella denticola	16	19	-0.581522	0.501936	0.00495765	0.00331299	0.254952	0.394651	0.668258	0.337903	1.32159		121063	69933.2	-0.418113	0.470262	0.380382	0.530845	0.748403	0.395068	1.41775
Streptococcus sanguinis	16	19	-0.552016	0.473824	0.00237791	0.00162189	0.252362	0.394651	0.682066	0.358312	1.29835		50640.8	36269.8	-0.291577	0.438004	0.510233	0.662716	0.817008	0.450605	1.48135
Capnocytophaga endodontalis	16	19	-0.368251	0.314641	0.00854372	0.006619	0.250229	0.394651	0.774721	0.505244	1.18793		147812	119229	-0.195446	0.313644	0.537473	0.674827	0.873303	0.570307	1.33728
Neisseria bacilliformis	16	19	-0.738449	0.666105	0.00100254	0.000600906	0.275614	0.42087	0.599384	0.242488	1.48156		42066.1	25085.9	-0.558775	0.646359	0.393556	0.54234	0.678878	0.282116	1.63364
Aggregatibacter sp. Marseille-P9115	16	19	0.425067	0.389934	0.000904329	0.00121418	0.283566	0.427239	1.34264	0.790477	2.28048		19119.1	24253.3	0.547507	0.341538	0.118451	0.241301	1.46156	0.918971	2.3245
Treponema socranskii	16	19	0.539571	0.532	0.00569169	0.0082731	0.317852	0.472595	1.45354	0.705565	2.99445		137215	133561	0.714625	0.488371	0.152851	0.28315	1.64106	0.845231	3.18619
Neisseria elongata	16	19	0.506279	0.514555	0.0121029	0.0171908	0.332316	0.487684	1.42038	0.706005	2.85761		329193	443610	0.610989	0.484179	0.215829	0.36606	1.52731	0.791136	2.9485
Selenomonas sp. oral taxon 920	16	19	-0.255854	0.264023	0.00851233	0.007129	0.339565	0.491934	0.837491	0.585062	1.19883		163984	121560	-0.117874	0.295487	0.692526	0.798525	0.921545	0.616841	1.37676
Prevotella jejuni	16	19	-0.484742	0.506985	0.00160591	0.00114762	0.345961	0.494856	0.714625	0.358878	1.42301		52205.4	37214.5	-0.291891	0.460152	0.530235	0.67322	0.816831	0.437153	1.52627
Prevotella multiformis	16	19	0.429856	0.468891	0.000572703	0.000771488	0.365925	0.515348	1.3471	0.712435	2.54715		14123.7	17983.7	0.540494	0.450088	0.238353	0.396087	1.45447	0.789123	2.6808
Aggregatibacter sp. 2125159857	16	19	-0.320957	0.35269	0.00390701	0.00312771	0.369409	0.515348	0.800539	0.49578	1.29264		72993.8	60446.8	-0.142787	0.303876	0.641528	0.771199	0.905768	0.599411	1.3687
Arachnia rubra	16	19	-0.88926	1.05964	0.0015342	0.0008283	0.407389	0.554638	0.539891	0.127968	2.27778		314014	48323	-0.67355	1.02703	0.516483	0.663211	0.626962	0.155338	2.5305
Prevotella sp. oral taxon 475	16	19	-0.206917	0.245326	0.00401516	0.00347868	0.405056	0.554638	0.866387	0.620819	1.20909		70574.6	57642.1	-0.0786416	0.249892	0.754969	0.836387	0.946949	0.674351	1.32974
Prevotella melaninogenica	16	19	0.398149	0.479832	0.00641917	0.00845928	0.412633	0.55509	1.31782	0.686665	2.52909		139884	192628	0.495658	0.44173	0.269925	0.442051	1.40996	0.773711	2.56943
Capnocytophaga gingivalis	16	19	-0.249272	0.308089	0.0143012	0.0120319	0.424259	0.564014	0.841321	0.553584	1.27862		296448	209526	-0.112081	0.324329	0.731854	0.818807	0.925253	0.595525	1.43754
Capnocytophaga sputigena	16	19	-0.197204	0.279764	0.0109439	0.00954566	0.485822	0.638348	0.872239	0.596444	1.27556		189290	164805	-0.101283	0.26853	0.708459	0.808645	0.932204	0.647252	1.34261
Kingella denitrificans	16	19	0.34703	0.517638	0.00193873	0.00246595	0.507261	0.658856	1.27194	0.629579	2.5697		57554.5	51289.2	0.480989	0.475869	0.319486	0.483499	1.3957	0.731173	2.66418
Neisseria sp. oral taxon 014	16	19	-0.477901	0.727426	0.00214212	0.00153809	0.515753	0.662273	0.718022	0.267265	1.929		99449.3	41033.8	-0.336772	0.690879	0.629159	0.764462	0.791811	0.309735	2.0242
Prevotella enoeca	16	19	0.224628	0.347331	0.00168149	0.00196478	0.522282	0.663123	1.16848	0.728934	1.87306		30176.3	33337.6	0.32559	0.349319	0.35807	0.518742	1.25318	0.779664	2.01427
Actinomyces sp. oral taxon 414	16	19	-0.222876	0.377084	0.0188008	0.0161096	0.558513	0.701244	0.856856	0.513359	1.43019		380180	311112	-0.110303	0.366238	0.765168	0.839457	0.926394	0.563259	1.52364
Leptotrichia shahii	16	19	-0.181718	0.31597	0.00086886	0.000766032	0.569116	0.706705	0.881652	0.573944	1.35433		15708.2	13985	0.00371316	0.275579	0.989331	0.989331	1.00258	0.689479	1.45786
Prevotella fusca	16	19	0.315943	0.569066	0.000547148	0.000681104	0.582506	0.707776	1.24482	0.574577	2.69692		18829.1	24239.3	0.464883	0.546734	0.40129	0.546335	1.38021	0.65669	2.90086
Selenomonas sputigena	16	19	-0.2456	0.436211	0.0087218	0.00735653	0.57722	0.707776	0.843465	0.466331	1.5256		192655	134382	-0.0989178	0.411685	0.811603	0.873439	0.933733	0.533729	1.63352
Cardiobacterium sp. Marseille-Q4385	16	19	-0.234145	0.445731	0.00810535	0.00689108	0.602883	0.724743	0.850189	0.464008	1.55778		197577	128360	-0.0804156	0.445323	0.857803	0.897636	0.945785	0.516468	1.73197
Prevotella dentalis	16	19	0.204947	0.401721	0.000929237	0.00107108	0.613327	0.729536	1.15264	0.66784	1.98938		20883.1	20364.6	0.347166	0.376508	0.363186	0.519494	1.27206	0.762712	2.12156
Lautropia mirabilis	16	19	0.337593	0.686139	0.00607519	0.0076769	0.625964	0.736811	1.26365	0.497497	3.20967		194742	178716	0.560778	0.630903	0.380517	0.530845	1.47506	0.625989	3.47581
Candidatus Nanosynbacter featherlites	16	19	0.156089	0.357181	0.00137258	0.00152942	0.664956	0.773726	1.11426	0.685874	1.81022		28151.4	26235.5	0.345628	0.312417	0.276596	0.44369	1.2707	0.831213	1.94257
Haemophilus parainfluenzae	16	19	0.218808	0.510551	0.00116798	0.00135927	0.671019	0.773726	1.16377	0.581611	2.32864		32684.2	31237.4	0.34607	0.485976	0.481399	0.639977	1.27109	0.656814	2.45987
Aggregatibacter aphrophilus	16	19	0.153216	0.454986	0.00105145	0.00116926	0.738438	0.842864	1.11205	0.599339	2.06335		23760.8	27558.2	0.281431	0.401332	0.488069	0.6413	1.2154	0.704572	2.09659
Tannerella serpentiformis	16	19	-0.110279	0.378567	0.0228662	0.0211834	0.772641	0.873085	0.926409	0.553912	1.5494		512899	409824	0.0383925	0.403059	0.92469	0.941351	1.02697	0.593943	1.7757
Neisseria sp. KEM232	16	19	0.164877	0.680942	0.000856049	0.000959692	0.810177	0.906435	1.12107	0.444493	2.82749		29910	30065.3	0.272306	0.652929	0.67934	0.791397	1.20774	0.49743	2.93233
Leptotrichia sp. oral taxon 498	16	19	0.114487	0.523323	0.00153325	0.00165988	0.828176	0.91749	1.08259	0.531733	2.20412		37955.6	38336.2	0.267255	0.50023	0.59674	0.741007	1.20352	0.609968	2.37464
Capnocytophaga haemolytica	16	19	0.0784871	0.543822	0.000620321	0.000655004	0.886122	0.944639	1.05591	0.504385	2.21051		27870	16396.8	0.184953	0.522451	0.725583	0.818807	1.13678	0.559011	2.3117
Selenomonas sp. oral taxon 126	16	19	-0.0408909	0.275204	0.00705058	0.00685354	0.882786	0.944639	0.972054	0.668829	1.41275		127975	118464	0.0801809	0.29674	0.788685	0.856936	1.05715	0.706407	1.58205
Actinomyces sp. oral taxon 897	16	19	-0.0776827	0.517021	0.00116646	0.00110531	0.881481	0.944639	0.947578	0.469422	1.91279		25280.3	28803.2	0.0642894	0.486915	0.895759	0.920189	1.04557	0.53959	2.02601
Parvimonas micra	16	19	-0.0892925	0.54493	0.00125777	0.00118228	0.87084	0.944639	0.939984	0.448334	1.97079		29373.3	26315.9	0.0370469	0.507104	0.942203	0.950615	1.02601	0.515171	2.0434
Olsenella sp. oral taxon 807	16	19	-0.0675857	0.520493	0.00208464	0.00198923	0.897474	0.9478	0.954234	0.470494	1.93533		47889.4	49005.7	0.0761776	0.487519	0.876784	0.908959	1.05422	0.543609	2.04445
Porphyromonas sp. oral taxon 275	16	19	0.0450243	0.392341	0.00166588	0.00171869	0.909332	0.951431	1.0317	0.605431	1.7581		34660	33488.9	0.16578	0.38342	0.668284	0.786626	1.12177	0.666315	1.88856
Actinomyces sp. HMT897	16	19	-0.0480359	0.506489	0.0010837	0.00104821	0.925015	0.95896	0.967252	0.486073	1.92476		23522.6	26891.3	0.0856759	0.474839	0.857917	0.897636	1.06118	0.556708	2.02281
Eikenella corrodens	16	19	-0.0235305	0.384124	0.00432005	0.00425016	0.951524	0.977474	0.983822	0.583816	1.6579		94448.9	66448.2	0.0727896	0.351096	0.837033	0.892309	1.05175	0.652767	1.69459
Capnocytophaga sp. oral taxon 878	16	19	0.00712563	0.235637	0.00205983	0.00207003	0.976058	0.984773	1.00495	0.72965	1.38412		37263.2	35136.3	0.169465	0.226189	0.459032	0.617508	1.12464	0.827101	1.52922
Candidatus Nanosynbacter lyticus	16	19	-0.0125029	0.372714	0.00125506	0.00124423	0.973442	0.984773	0.991371	0.597486	1.64492		26028.2	21775.8	0.167298	0.324295	0.609377	0.748474	1.12295	0.722805	1.74462
Selenomonas timonae	16	19	0.00395373	0.271953	0.00457824	0.00459081	0.988488	0.988488	1.00274	0.692999	1.45093		84669	78616.6	0.132501	0.294595	0.655813	0.780072	1.09619	0.734633	1.6357

## Sheet: Supplementary Data 2
Supplementary Data 2. All results of species-level bacteria differential abundance analysis in saliva samples. Differential abundances of species in HTN (N = 16) vs. PDHTN (N = 19) were tested using two methods, MaAsLin2 and LinDA. Shown are all 127 species that had more than 0.001 mean relative abundances.N in HTN and N in PDHTN: number of HTN and PDHTN samples in which the species was detected;…
			MaAsLin2 results										LinDA results
Species	N in HTN	N in PDHTN	Beta	SE	RA in HTN	RA in PDHTN	P	FDR	FC	FC lower	FC upper		LinDA-UA in HTN	LinDA-UA in PDHTN	Beta	SE	P	FDR	FC	FC lower	FC upper
Streptococcus australis	16	19	-1.555	0.298073	0.00192692	0.000655788	9.73e-06	0.00123585	0.340329	0.227002	0.510232		10785.9	9178.16	-2.04487	0.269717	1.00796e-08	1.28011e-06	0.242345	0.167995	0.349601
Gemella sanguinis	16	19	-2.27895	0.466365	0.00267419	0.00055101	2.58e-05	0.00148389	0.206048	0.109346	0.388268		15007.9	9955.16	-2.77701	0.427247	2.23306e-07	1.41799e-05	0.145893	0.0816491	0.260687
Streptococcus oralis	16	19	-1.2353	0.284333	0.0100119	0.00425259	0.00012531	0.00397859	0.424753	0.288652	0.625027		56939.6	53983	-1.74254	0.276415	3.95359e-07	1.67369e-05	0.298844	0.205283	0.435045
Streptococcus salivarius	16	19	-2.43576	0.509397	0.00730852	0.0013508	3.51e-05	0.00148389	0.184826	0.0925143	0.369246		52969.8	18012.3	-2.87122	0.476114	8.81871e-07	2.79994e-05	0.136671	0.071575	0.260972
Streptococcus parasanguinis	16	19	-1.9879	0.481042	0.00340171	0.000857586	0.000230636	0.00440901	0.252105	0.131147	0.484624		19289.2	13550.2	-2.47965	0.439758	2.79894e-06	7.10932e-05	0.179288	0.0986475	0.325849
Schaalia odontolytica	16	19	-1.63079	0.400939	0.0148643	0.00479984	0.000277733	0.00440901	0.322911	0.187293	0.55673		119494	61374.5	-2.11884	0.390566	5.26062e-06	0.00011135	0.230232	0.135433	0.391387
Streptococcus sp. HSISM1	16	19	-2.1508	0.525757	0.0024924	0.000561258	0.000259776	0.00440901	0.225188	0.11024	0.459994		15484.3	8714.26	-2.65084	0.494915	6.44828e-06	0.000114685	0.159227	0.0812845	0.311907
Streptococcus sp. LPB0220	16	19	-2.17164	0.529721	0.00310481	0.000689141	0.000253384	0.00440901	0.221959	0.108076	0.455846		19567.9	10357.5	-2.67878	0.503747	7.22426e-06	0.000114685	0.156174	0.0787749	0.309619
Streptococcus gordonii	16	19	-1.0141	0.326665	0.00163453	0.000809315	0.00389748	0.0215209	0.495137	0.317678	0.771727		9031	10726.4	-1.51754	0.294982	1.20469e-05	0.000169995	0.349282	0.233954	0.521459
Granulicatella adiacens	16	19	-1.40303	0.391011	0.00671071	0.00253754	0.00106447	0.0110831	0.378134	0.222301	0.643204		44069.1	41104.4	-1.90473	0.386052	2.24123e-05	0.000284636	0.267067	0.158067	0.45123
Veillonella parvula	16	19	-0.895358	0.285193	0.0118709	0.00638198	0.00355612	0.0207471	0.537614	0.364923	0.792026		75371.4	93580.4	-1.40194	0.289095	2.87292e-05	0.000331692	0.378419	0.255506	0.56046
Veillonella nakazawae	16	19	-1.41973	0.400091	0.00580536	0.00216994	0.00118707	0.0110831	0.373782	0.217049	0.643695		43916.1	31268.6	-1.90976	0.399589	3.52957e-05	0.000373546	0.266138	0.154647	0.458006
Streptococcus sp. oral taxon 431	16	19	-1.3856	0.421585	0.00353244	0.00135197	0.00241022	0.0173614	0.38273	0.215849	0.678634		22646.6	21111.9	-1.88308	0.407738	5.65344e-05	0.000552298	0.271104	0.155798	0.471746
Veillonella sp. S12025-13	16	19	-1.40431	0.42236	0.00577448	0.00218159	0.00217593	0.0172715	0.377799	0.212844	0.670596		46537.6	33034.5	-1.8944	0.419552	7.63546e-05	0.000646469	0.268985	0.152119	0.475632
Streptococcus pneumoniae	16	19	-1.1389	0.363233	0.00301482	0.00136905	0.00359398	0.0207471	0.454107	0.277232	0.743828		16292.6	20302.9	-1.59497	0.352349	7.38703e-05	0.000646469	0.33103	0.205104	0.534269
Rothia mucilaginosa	16	19	-1.58511	0.475647	0.0497532	0.0165827	0.0021319	0.0172715	0.333298	0.17466	0.636025		432158	301248	-2.0924	0.468554	8.82139e-05	0.000700198	0.23449	0.12407	0.44318
Streptococcus infantis	16	19	-1.59944	0.487803	0.00436032	0.00143893	0.00246068	0.0173614	0.330005	0.170101	0.640225		32895.1	23992.6	-2.10432	0.483827	0.00012359	0.000923291	0.23256	0.120523	0.448748
Rothia dentocariosa	16	19	-1.74316	0.555913	0.00939884	0.00280758	0.00359189	0.0207471	0.298716	0.140365	0.635707		53677.8	45295.4	-2.28023	0.530187	0.000142188	0.000950416	0.205865	0.100176	0.42306
Actinomyces sp. oral taxon 171	16	19	-1.50462	0.586905	0.00285966	0.00100781	0.0150999	0.0639229	0.352423	0.158774	0.782258		21858.6	12282.6	-2.14347	0.496914	0.00013705	0.000950416	0.226335	0.11523	0.44457
Veillonella dispar	16	19	-1.57128	0.492098	0.00930655	0.00313175	0.00308942	0.0206503	0.33651	0.172445	0.656667		96753.5	52163.5	-2.07053	0.492829	0.000189344	0.00120234	0.238072	0.121879	0.465036
Streptococcus sp. oral taxon 061	16	19	-1.42737	0.475546	0.00464034	0.00172532	0.00508695	0.0250503	0.371808	0.194867	0.709414		32498.6	28022.9	-1.89089	0.464368	0.000274169	0.00165807	0.269641	0.143483	0.506725
Streptococcus mitis	16	19	-1.19958	0.461552	0.00793998	0.00345709	0.0138713	0.0607468	0.435403	0.232577	0.815109		48800.4	56658.1	-1.65157	0.452239	0.000892815	0.00515398	0.318294	0.172186	0.588381
Actinomyces oris	16	19	-1.22022	0.50158	0.00370665	0.00159096	0.0205699	0.081637	0.429217	0.217137	0.848435		23547.7	25545.5	-1.69896	0.474114	0.00107857	0.00595556	0.308008	0.161743	0.586542
Actinomyces sp. HMT 175	16	19	-1.23089	0.520765	0.00109772	0.000467691	0.0241395	0.0879786	0.426056	0.209993	0.864426		7509.12	7412.53	-1.713	0.494412	0.00149214	0.00780572	0.305026	0.15582	0.597103
Streptococcus rubneri	16	19	-1.08373	0.47911	0.00108848	0.000513554	0.0304099	0.103124	0.471807	0.246082	0.904582		7262.94	8361.16	-1.55919	0.451426	0.00153656	0.00780572	0.339342	0.183776	0.626596
Streptococcus cristatus	16	19	-0.594696	0.373114	0.00273436	0.00181065	0.120499	0.261314	0.662184	0.398873	1.09932		13523.9	22025.4	-1.11115	0.331235	0.00200953	0.00981579	0.462925	0.295172	0.726014
Actinomyces sp. oral taxon 169	16	19	-1.46991	0.622397	0.00249821	0.000901868	0.0242461	0.0879786	0.361005	0.154984	0.84089		18873.1	14884.9	-1.97703	0.597536	0.00227271	0.0106901	0.254011	0.112797	0.572019
Lancefieldella parvula	16	19	-1.22131	0.542547	0.00123615	0.000530179	0.0311632	0.103124	0.428894	0.205228	0.896319		12278.6	12571.2	-1.63626	0.506274	0.00278722	0.012642	0.321689	0.161705	0.639952
Streptococcus ilei	16	19	-1.06527	0.516463	0.00174077	0.000831887	0.0470915	0.142396	0.477884	0.236919	0.96393		13036	14389.6	-1.55206	0.488965	0.00324652	0.0142175	0.341022	0.175503	0.662644
Ottowia sp. oral taxon 894	16	19	2.18193	0.555312	0.00134321	0.00609496	0.000411162	0.00504412	4.53761	2.13394	9.64875		13608.2	116642	1.60287	0.523077	0.00432584	0.0183127	3.03747	1.4924	6.18212
Actinomyces viscosus	16	19	-1.16959	0.578712	0.000806247	0.000358415	0.0514515	0.151961	0.444548	0.20252	0.975819		5887.12	6881.79	-1.66281	0.553386	0.00504445	0.020666	0.315822	0.148914	0.669809
Capnocytophaga leadbetteri	16	19	1.62894	0.416752	0.000639068	0.00197654	0.000435727	0.00504412	3.09285	1.75577	5.44816		4518.5	32808.7	1.08184	0.375401	0.0069016	0.0273907	2.11674	1.27108	3.52502
Capnocytophaga sp. FDAARGO737	16	19	1.61451	0.41316	0.000745283	0.00228211	0.000436892	0.00504412	3.06207	1.7468	5.36769		5223	38264	1.06814	0.372539	0.00716136	0.0275604	2.09673	1.26397	3.47814
Veillonella atypica	16	19	-1.08636	0.594584	0.00826214	0.00389105	0.0767434	0.198906	0.47095	0.209971	1.05631		69191.2	80275.5	-1.61618	0.573562	0.00810671	0.0285987	0.326197	0.149647	0.711039
Actinomyces naeslundii	16	19	-1.00926	0.55808	0.00292107	0.00145119	0.0796566	0.202328	0.4968	0.232758	1.06038		17410.1	27761.6	-1.46938	0.519902	0.00793677	0.0285987	0.361137	0.178205	0.731854
Prevotella scopos	16	19	-0.553358	0.372168	0.00109277	0.000744646	0.146548	0.298975	0.681432	0.410995	1.12982		11508.5	10963.4	-1.04369	0.367991	0.00774184	0.0285987	0.485084	0.294236	0.799722
Gemella haemolysans	16	19	-0.808703	0.473898	0.00131284	0.000749496	0.0973122	0.228864	0.570895	0.29988	1.08684		8283.81	13487.2	-1.24729	0.46009	0.010564	0.0362603	0.421237	0.225458	0.787025
Rothia aeria	16	19	-0.668488	0.510529	0.00675966	0.00425295	0.199442	0.346975	0.629166	0.314444	1.25889		47373.1	54931.3	-1.24718	0.477931	0.0135234	0.0451965	0.421269	0.220075	0.806396
Kingella oralis	16	19	-0.683443	0.497763	0.000945798	0.000588927	0.179002	0.333311	0.622678	0.316646	1.22448		5555.25	8382.42	-1.19812	0.477314	0.0171507	0.0558496	0.435842	0.227879	0.833592
Prevotella jejuni	16	19	-1.05625	0.643685	0.00972602	0.00467704	0.110307	0.25016	0.480879	0.200563	1.15298		140274	83706.9	-1.54248	0.625587	0.0190469	0.0604739	0.343296	0.146744	0.803113
Prevotella oris	16	19	-0.327297	0.363674	0.00427973	0.00341106	0.374656	0.534621	0.797028	0.486294	1.30632		35184.3	41727.9	-0.810947	0.338499	0.0224176	0.0694398	0.570008	0.359882	0.902821
Prevotella sp. oral taxon 299	16	19	-0.759696	0.556034	0.00328242	0.00193866	0.18109	0.333311	0.590621	0.277484	1.25713		53168.8	46020.7	-1.25681	0.559643	0.0315369	0.0953616	0.418467	0.195642	0.895079
Prevotella dentalis	16	19	-0.362004	0.401304	0.00130824	0.00101792	0.373557	0.534621	0.778083	0.451075	1.34215		6950.38	11948.3	-0.801137	0.370604	0.0379916	0.112208	0.573897	0.346873	0.949504
Streptococcus sanguinis	16	19	-0.318367	0.412928	0.00416911	0.00334353	0.446193	0.584191	0.801977	0.457642	1.40539		32756.8	37494.5	-0.818573	0.396392	0.0468464	0.135216	0.567003	0.330907	0.971547
Prevotella melaninogenica	16	19	-0.341741	0.426876	0.0386822	0.0305237	0.42911	0.577017	0.789088	0.441836	1.40926		463391	543794	-0.854696	0.439774	0.0605263	0.170819	0.552982	0.304254	1.00505
Morococcus cerebrosus	16	19	1.43148	0.476264	0.00105632	0.00284915	0.00503357	0.0250503	2.69723	1.41226	5.15138		9725.88	61863.4	0.869278	0.468847	0.0726846	0.200673	1.82675	0.966162	3.45388
Prevotella histicola	16	19	-0.963199	0.773721	0.0032437	0.00166375	0.22194	0.375818	0.512918	0.179283	1.46743		71755.6	65535.4	-1.3881	0.760747	0.0771183	0.208384	0.382068	0.135921	1.07398
Prevotella veroralis	16	19	-0.344214	0.538818	0.004077	0.0032116	0.527342	0.66516	0.787737	0.378851	1.63793		35776.6	42483.5	-0.903358	0.505409	0.0830642	0.219774	0.534641	0.269068	1.06234
Neisseria elongata	16	19	1.12925	0.319178	0.00688734	0.0150657	0.00122176	0.0110831	2.18745	1.41781	3.37489		60076.4	231531	0.579659	0.327253	0.0857487	0.222247	1.4945	0.958097	2.3312
Corynebacterium matruchotii	16	19	-0.475125	0.613082	0.0112255	0.00807568	0.443871	0.584191	0.719405	0.312783	1.65464		84467.2	203572	-1.01547	0.583571	0.0911608	0.231548	0.494666	0.223869	1.09302
Nanosynbacter sp. HMT-352	16	19	-0.427812	0.698004	0.00245254	0.00182319	0.544139	0.677506	0.743388	0.287992	1.91889		40988.5	38842.6	-0.984078	0.664997	0.148405	0.369556	0.505549	0.204834	1.24774
Neisseria sp. KEM232	16	19	1.08304	0.361207	0.000580346	0.00122946	0.00512842	0.0250503	2.11849	1.2969	3.46055		4780.69	20245	0.548529	0.37471	0.152689	0.372914	1.46259	0.879099	2.43338
Campylobacter concisus	16	19	-0.0344919	0.432495	0.00743652	0.00726084	0.936917	0.975315	0.976376	0.542546	1.7571		83706.9	97903.1	-0.580032	0.403246	0.159735	0.382761	0.668949	0.386786	1.15695
Lachnoanaerobaculum umeaense	16	19	0.116816	0.283805	0.00123704	0.00134138	0.68329	0.811008	1.08434	0.73742	1.59447		9735.75	19272.3	-0.401054	0.281168	0.163151	0.383706	0.757305	0.516864	1.1096
Prevotella nigrescens	16	19	-0.0118447	0.408156	0.0122712	0.0121708	0.977023	0.994571	0.991823	0.569659	1.72685		86975	199500	-0.532664	0.390008	0.181246	0.418513	0.691277	0.406949	1.17426
Leptotrichia hofstadii	16	19	0.0755697	0.387266	0.000865909	0.000912475	0.846483	0.91007	1.05378	0.622665	1.78338		4083.56	17604.5	-0.454443	0.347542	0.200049	0.453682	0.729792	0.455137	1.17019
Aggregatibacter aphrophilus	16	19	0.979236	0.345764	0.000841286	0.00165853	0.00782172	0.0367911	1.97142	1.23246	3.15346		4219	25101.4	0.42937	0.337954	0.212791	0.474114	1.34665	0.850852	2.13134
Neisseria macacae	16	19	1.06796	0.45973	0.0038621	0.00809677	0.0264883	0.0934447	2.09646	1.12263	3.91504		42097.3	126382	0.571508	0.469941	0.232563	0.492416	1.48608	0.784815	2.81394
Filifactor alocis	16	19	-0.199527	0.602248	0.00272006	0.00236873	0.742509	0.865125	0.870836	0.384237	1.97367		14265.9	35682.8	-0.707342	0.581728	0.232638	0.492416	0.612447	0.277868	1.34989
Prevotella fusca	16	19	-0.0677861	0.476965	0.000824331	0.000786495	0.88785	0.931875	0.954101	0.499087	1.82395		6012.56	15917.6	-0.581078	0.470346	0.225395	0.492416	0.668464	0.352829	1.26646
Arachnia propionica	16	19	-0.131568	0.562871	0.00155426	0.00141879	0.816627	0.90184	0.912839	0.424903	1.96109		12010.2	31138.8	-0.649911	0.548917	0.244876	0.493639	0.63732	0.302333	1.34347
Haemophilus influenzae	16	19	-0.0279492	0.43864	0.000959348	0.000940941	0.949579	0.98046	0.980814	0.540481	1.77989		6257.38	18612.3	-0.539533	0.448722	0.237774	0.493639	0.687993	0.373964	1.26572
Leptotrichia wadei	16	19	0.00483976	0.521645	0.00335484	0.00336611	0.992653	0.994571	1.00336	0.493943	2.03815		23003.8	64184.6	-0.553866	0.46429	0.241404	0.493639	0.681192	0.362518	1.28
Kingella denitrificans	16	19	1.07356	0.478437	0.000944496	0.0019878	0.0316679	0.103124	2.10462	1.09872	4.03143		8496.75	44002.4	0.552327	0.470617	0.248947	0.494004	1.46645	0.773739	2.77933
Bergeyella cardium	16	19	1.39686	0.725085	0.00029965	0.000789064	0.0626932	0.173088	2.63328	0.983295	7.05199		3782.38	35650.7	0.816871	0.706779	0.256077	0.500335	1.76158	0.674357	4.60167
Capnocytophaga gingivalis	16	19	0.913782	0.369761	0.00261773	0.00493174	0.0187966	0.0770056	1.88398	1.14001	3.11345		19031.2	71170.6	0.384255	0.340394	0.267099	0.511881	1.30519	0.821928	2.07258
Campylobacter showae	16	19	0.96597	0.406965	0.00150232	0.00293461	0.0235916	0.0879786	1.95338	1.12375	3.39549		8732.69	51028.2	0.422792	0.376889	0.270047	0.511881	1.34052	0.803343	2.23689
Actinomyces sp. oral taxon 414	16	19	0.0868167	0.568353	0.00226016	0.00240034	0.879524	0.93083	1.06202	0.490677	2.29865		16535.1	45203.1	-0.534583	0.489161	0.282371	0.527369	0.690358	0.35519	1.3418
Selenomonas sp. oral taxon 126	16	19	1.01344	0.488426	0.00112904	0.0022792	0.0458674	0.142077	2.01872	1.03967	3.91973		7527.94	47907.8	0.486812	0.455085	0.292509	0.53285	1.40135	0.755155	2.60048
Haemophilus parahaemolyticus	16	19	1.42302	0.805964	0.000251714	0.000674963	0.0867125	0.207783	2.68147	0.897096	8.01506		3011.12	23168.4	0.857501	0.803623	0.293697	0.53285	1.8119	0.608108	5.39866
Eikenella corrodens	16	19	0.864823	0.323236	0.00103659	0.00188775	0.0115227	0.0522638	1.82112	1.17388	2.82523		6864	30825.9	0.333899	0.329152	0.317762	0.551147	1.26041	0.805949	1.97115
Aggregatibacter sp. 2125159857	16	19	0.193422	0.350108	0.00274748	0.00314167	0.584353	0.713585	1.14347	0.71065	1.83991		13769.1	48780.9	-0.322864	0.320538	0.321141	0.551147	0.799481	0.517231	1.23575
Prevotella denticola	16	19	0.0871902	0.439768	0.00397248	0.00421996	0.844055	0.91007	1.0623	0.584487	1.93072		44689	54378.2	-0.44157	0.434378	0.31676	0.551147	0.736333	0.408115	1.32851
Parvimonas micra	16	19	0.0120961	0.47653	0.00115467	0.00116439	0.979902	0.994571	1.00842	0.527813	1.92665		6334.94	22343.2	-0.456718	0.447379	0.31474	0.551147	0.728642	0.396782	1.33806
Desulfomicrobium orale	16	19	-0.836848	1.42559	5.05997e-05	2.8329e-05	0.561185	0.691946	0.559865	0.0807164	3.88334		3109.19	9267.89	-1.38042	1.41762	0.337262	0.567093	0.384108	0.0559795	2.63559
Bacteroides heparinolyticus	16	19	-0.18059	0.645345	0.000494345	0.000436182	0.781351	0.878156	0.882342	0.367173	2.12033		4615.31	8024.37	-0.552152	0.56954	0.339363	0.567093	0.682002	0.314591	1.47851
Capnocytophaga sputigena	16	19	0.910251	0.424215	0.00209417	0.00393572	0.0393441	0.124918	1.87937	1.05613	3.34432		19594.9	74563.5	0.392061	0.420764	0.358216	0.575866	1.31227	0.740907	2.32424
Fusobacterium nucleatum	16	19	0.273933	0.341583	0.0131098	0.0158511	0.428319	0.577017	1.2091	0.760189	1.9231		60361	207576	-0.279093	0.297448	0.354912	0.575866	0.824109	0.550155	1.23448
Leptotrichia sp. oral taxon 498	16	19	0.156632	0.530818	0.000562567	0.000627083	0.769785	0.878156	1.11468	0.541949	2.29268		3535.69	13097.8	-0.437997	0.467305	0.355422	0.575866	0.738158	0.391229	1.39273
Leptotrichia sp. oral taxon 218	16	19	-0.00426454	0.621989	0.000477282	0.000475874	0.994571	0.994571	0.997048	0.428283	2.32114		6230.5	12346.4	-0.540643	0.591688	0.367487	0.583386	0.687465	0.307711	1.53588
Selenomonas timonae	16	19	0.92928	0.480855	0.000636124	0.00121139	0.0619116	0.173088	1.90433	0.990895	3.65978		4247.25	26558.4	0.39002	0.44104	0.382922	0.600384	1.31041	0.719757	2.38578
Porphyromonas sp. oral taxon 275	16	19	0.088396	0.472502	0.00196122	0.00208514	0.852743	0.91007	1.06319	0.559532	2.0202		17596.8	50928.5	-0.4002	0.482931	0.413233	0.640008	0.757753	0.393178	1.46038
Treponema medium	16	19	0.102543	0.534337	0.00235762	0.0025313	0.848991	0.91007	1.07366	0.519517	2.2189		15513.1	49665.2	-0.399166	0.50051	0.430851	0.659253	0.758296	0.384175	1.49675
Treponema sp. OMZ 838	16	19	0.141336	0.499694	0.00147543	0.00162729	0.779063	0.878156	1.10293	0.559393	2.17458		8934.19	30992.2	-0.362201	0.464646	0.441228	0.667095	0.777977	0.413825	1.46257
Neisseria sicca	16	19	0.859693	0.428909	0.0109364	0.0198457	0.053293	0.153823	1.81465	1.01328	3.24981		121445	307073	0.341745	0.443734	0.446685	0.6674	1.26729	0.693528	2.31572
Haemophilus haemolyticus	16	19	0.134751	0.573982	0.000887439	0.000974322	0.815842	0.90184	1.0979	0.503389	2.39455		6260.62	24690.5	-0.384658	0.58194	0.513206	0.757874	0.765961	0.347417	1.68874
Prevotella enoeca	16	19	0.203973	0.460472	0.00156604	0.00180387	0.660682	0.791571	1.15187	0.61619	2.15322		9055.69	22259.7	-0.267173	0.429358	0.538046	0.785423	0.830946	0.463707	1.48903
Leptotrichia sp. oral taxon 212	16	19	0.755702	0.420492	0.00120542	0.00203529	0.0814635	0.20286	1.68845	0.953654	2.98942		10900.6	32972.8	0.227406	0.40242	0.57583	0.831027	1.17073	0.677674	2.02251
Tannerella serpentiformis	16	19	0.715145	0.427927	0.0026178	0.0042975	0.104144	0.240478	1.64165	0.917899	2.93606		14313.1	87733.7	0.194056	0.394198	0.62578	0.838285	1.14398	0.669626	1.95435
Selenomonas sp. oral taxon 920	16	19	0.759508	0.477714	0.00102242	0.00173086	0.121398	0.261314	1.69291	0.884656	3.23963		6914.12	40801.7	0.22588	0.444429	0.614661	0.838285	1.16949	0.639404	2.13903
Treponema socranskii	16	19	0.748238	0.475449	0.000939263	0.00157772	0.125085	0.264764	1.67974	0.880477	3.20454		5662.12	31590.7	0.232034	0.448384	0.608266	0.838285	1.17449	0.638696	2.15975
Neisseria mucosa	16	19	0.82335	0.556065	0.0296351	0.0524395	0.148179	0.298975	1.76951	0.831313	3.76653		322031	858368	0.29946	0.567221	0.601071	0.838285	1.23068	0.569476	2.65961
Neisseria subflava	16	19	0.804047	0.546463	0.0190186	0.0332064	0.150665	0.298975	1.74599	0.831035	3.66831		251980	626477	0.272286	0.553919	0.626282	0.838285	1.20772	0.569041	2.56324
Treponema vincentii	16	19	0.297042	0.460786	0.00483598	0.0059416	0.523616	0.66516	1.22862	0.656971	2.29769		29399.2	100641	-0.219932	0.425925	0.609044	0.838285	0.858606	0.481382	1.53143
Leptotrichia sp. oral taxon 221	16	19	0.198904	0.544343	0.000664088	0.000762257	0.717143	0.843307	1.14783	0.547903	2.40463		5450.44	13239.8	-0.24507	0.501903	0.628579	0.838285	0.843775	0.426672	1.66863
Campylobacter rectus	16	19	0.198156	0.695289	0.0024554	0.00281691	0.777427	0.878156	1.14723	0.446085	2.95042		15507.5	51647.3	-0.33357	0.693439	0.633664	0.838285	0.793571	0.309345	2.03576
Prevotella multiformis	16	19	0.812915	0.616098	0.000931769	0.00163689	0.196098	0.345895	1.75676	0.760681	4.05715		12791.2	23119.1	0.276573	0.601745	0.648805	0.843013	1.21131	0.53483	2.74345
Leptotrichia trevisanii	16	19	0.357996	0.413191	0.000844181	0.00108194	0.392517	0.547799	1.28164	0.731101	2.24677		3878.62	22788.1	-0.172777	0.380933	0.653112	0.843013	0.887133	0.528727	1.48849
Haemophilus parainfluenzae	16	19	0.268498	0.522843	0.0212725	0.0256239	0.610998	0.739017	1.20455	0.592024	2.45083		169114	502020	-0.234805	0.524236	0.657152	0.843013	0.8498	0.416876	1.73231
Aggregatibacter sp. Marseille-P9115	16	19	0.685842	0.373235	0.000698033	0.00112288	0.0751456	0.198823	1.60864	0.968821	2.671		3814.69	17590.1	0.150266	0.348103	0.668788	0.846556	1.10977	0.691588	1.78083
Neisseria cinerea	16	19	0.709406	0.442128	0.00105598	0.00172666	0.118127	0.261314	1.63513	0.896786	2.98137		11302.1	28366.6	0.19065	0.458002	0.679911	0.846556	1.14128	0.612579	2.12628
Tannerella forsythia	16	19	0.768782	0.539043	0.00522406	0.00890091	0.163204	0.309357	1.70383	0.819183	3.54382		27932.8	125171	0.215632	0.508481	0.674266	0.846556	1.16121	0.581967	2.31699
Capnocytophaga endodontalis	16	19	0.66102	0.347748	0.000907456	0.00143487	0.0660841	0.178568	1.5812	0.985846	2.53609		5943.38	23260.2	0.125749	0.331937	0.707238	0.872031	1.09107	0.695032	1.71279
Prevotella intermedia	16	19	0.650608	0.440743	0.0206999	0.0324953	0.14938	0.298975	1.56983	0.862593	2.85693		123530	440808	0.143819	0.421175	0.734914	0.888896	1.10483	0.623437	1.95792
Prevotella sp. oral taxon 475	16	19	0.416694	0.352172	0.000981911	0.00131072	0.245179	0.404386	1.33486	0.827274	2.1539		5580.75	28124.4	-0.11783	0.335846	0.727936	0.888896	0.921573	0.583948	1.45441
Cardiobacterium sp. Marseille-Q4385	16	19	0.355208	0.558261	0.0008353	0.00106849	0.528986	0.66516	1.27917	0.599161	2.73094		5689.5	27571.3	-0.168802	0.526493	0.750523	0.899211	0.889581	0.435055	1.81897
Neisseria sp. oral taxon 014	16	19	0.683084	0.534652	0.00687411	0.0110369	0.210298	0.360917	1.60557	0.776558	3.31958		49801.5	183948	0.148323	0.538452	0.784678	0.914258	1.10828	0.533278	2.30328
Fretibacterium fastidiosum	16	19	0.664618	0.612445	0.000692678	0.001098	0.285703	0.441288	1.58515	0.689788	3.6427		5137.56	18321.7	0.163985	0.584568	0.780828	0.914258	1.12038	0.506359	2.47897
Arachnia rubra	16	19	0.833587	0.882628	0.000517775	0.000922732	0.35181	0.519774	1.78211	0.537239	5.91156		15587.8	25118.2	0.246979	0.851376	0.773559	0.914258	1.18672	0.373268	3.77291
Fusobacterium hwasookii	16	19	0.604619	0.340814	0.000625993	0.00095187	0.085284	0.207783	1.52058	0.957022	2.41599		3828.06	15473.8	0.0735236	0.322244	0.820929	0.93521	1.05228	0.679208	1.63028
Selenomonas sputigena	16	19	0.624289	0.51114	0.0021861	0.00336976	0.230602	0.385347	1.54145	0.769746	3.08683		18969.2	77915.4	0.110401	0.493067	0.82421	0.93521	1.07953	0.552478	2.10937
Neisseria flavescens	16	19	0.658813	0.590948	0.0118822	0.0187595	0.272972	0.440268	1.57878	0.707378	3.52365		159637	373045	0.133669	0.59886	0.824752	0.93521	1.09708	0.486295	2.47501
Neisseria perflava	16	19	0.644813	0.586617	0.00210022	0.00328377	0.279633	0.441288	1.56354	0.704681	3.46915		23926.8	64070.8	0.125893	0.591022	0.832631	0.935788	1.09118	0.488859	2.43563
Porphyromonas gingivalis	16	19	0.404244	0.590656	0.0172554	0.0228357	0.498503	0.646019	1.3234	0.593186	2.95249		103679	429579	-0.11004	0.577214	0.849976	0.946904	0.926563	0.422968	2.02975
Cardiobacterium hominis	16	19	0.660716	0.462352	0.00123441	0.00195144	0.162393	0.309357	1.58087	0.843527	2.96273		8458.31	28010.7	0.064448	0.405319	0.874633	0.950311	1.04568	0.602914	1.81362
Selenomonas sp. oral taxon 478	16	19	0.442991	0.520997	0.00108146	0.00147016	0.401299	0.553968	1.35942	0.669816	2.759		12614.9	27597.6	-0.078706	0.498398	0.875484	0.950311	0.946907	0.481108	1.86368
Fusobacterium pseudoperiodonticum	16	19	0.432114	0.542745	0.00606992	0.00818959	0.431627	0.577017	1.34921	0.64543	2.82039		71358.4	149994	-0.0885273	0.538362	0.870389	0.950311	0.940482	0.452592	1.95431
Lautropia mirabilis	16	19	0.589962	0.624885	0.015022	0.0226112	0.351973	0.519774	1.50521	0.644025	3.51795		207719	334795	0.0905123	0.616882	0.884241	0.951684	1.06475	0.460548	2.46161
Neisseria meningitidis	16	19	0.589067	0.441346	0.00689063	0.0103654	0.191109	0.341843	1.50427	0.825894	2.73986		75888	168313	0.0561451	0.456692	0.902901	0.958389	1.03968	0.559042	1.93356
Selenomonas sp. oral taxon 136	16	19	0.48437	0.490455	0.000984942	0.00137791	0.330538	0.499743	1.39897	0.718509	2.72388		10611.9	24603.3	-0.0526783	0.463963	0.91029	0.958389	0.964145	0.513329	1.81088
Campylobacter gracilis	16	19	0.473967	0.5094	0.00103819	0.00144196	0.3589	0.523911	1.38892	0.69522	2.77482		6607.19	36039.3	-0.0533826	0.485493	0.913111	0.958389	0.963674	0.498288	1.86372
Treponema denticola	16	19	0.489426	0.55949	0.00499899	0.00701802	0.38802	0.54754	1.40389	0.656481	3.00221		32183.6	132189	-0.0504129	0.524959	0.924076	0.961948	0.96566	0.473247	1.97043
Capnocytophaga ochracea	16	19	0.531499	0.372264	0.000864356	0.00124937	0.162761	0.309357	1.44543	0.871674	2.39684		4510.5	21546.1	0.0173668	0.355428	0.961324	0.980546	1.01211	0.624481	1.64035
Neisseria gonorrhoeae	16	19	0.554567	0.415471	0.00097976	0.001439	0.191081	0.341843	1.46873	0.835229	2.58272		9576.94	24131.3	0.0269923	0.432504	0.950613	0.980546	1.01889	0.566161	1.83363
Porphyromonas endodontalis	16	19	0.544168	0.489042	0.00865374	0.0126187	0.273867	0.440268	1.45818	0.750356	2.83371		50505.6	146348	-0.0114455	0.442856	0.979537	0.980546	0.992098	0.543577	1.81071
Leptotrichia buccalis	16	19	0.530679	0.490308	0.00110982	0.00160326	0.286949	0.441288	1.44461	0.742094	2.81217		5987.94	36626.2	0.0110402	0.449328	0.980546	0.980546	1.00768	0.547282	1.85539
Neisseria lactamica	16	19	0.47269	0.438072	0.00182692	0.00253521	0.288401	0.441288	1.38769	0.765285	2.51631		17906.7	45227.1	-0.0164188	0.450145	0.971124	0.980546	0.988684	0.536369	1.82243

## Sheet: Supplementary Data 3
Supplementary Data 3. Pairwise correlation in abundances of species in HTN subgingival plaque samples. Analysis included 16 HTN cases. All 113 species (filtered by more than 0.001 mean relative abundances) were tested for pairwise correlations using SparCC. All results are shown here. Positve correlation are labeled by '+',whereas negative correlation by '-'.Permuted P-values were based on 1000 p…
Species 1	Species 2	Correlation P-value	Direction of correlation	Absolute value of correlation |r|
Actinomyces naeslundii	Actinomyces oris	0	+	0.741802
Actinomyces naeslundii	Actinomyces sp. HMT 175	0.014	+	0.659629
Actinomyces oris	Actinomyces sp. HMT 175	0	+	0.979356
Actinomyces naeslundii	Actinomyces sp. oral taxon 169	0	+	0.844192
Actinomyces oris	Actinomyces sp. oral taxon 169	0	+	0.900447
Actinomyces sp. HMT 175	Actinomyces sp. oral taxon 169	0	+	0.868565
Actinomyces naeslundii	Actinomyces sp. oral taxon 171	0	+	0.738654
Actinomyces oris	Actinomyces sp. oral taxon 171	0	+	0.843776
Actinomyces sp. HMT 175	Actinomyces sp. oral taxon 171	0.008	+	0.82192
Actinomyces sp. oral taxon 169	Actinomyces sp. oral taxon 171	0	+	0.821665
Actinomyces sp. HMT897	Actinomyces sp. oral taxon 897	0	+	0.996395
Actinomyces naeslundii	Actinomyces viscosus	0	+	0.841073
Actinomyces oris	Actinomyces viscosus	0.002	+	0.754529
Actinomyces sp. HMT 175	Actinomyces viscosus	0.034	+	0.688753
Actinomyces sp. oral taxon 169	Actinomyces viscosus	0.002	+	0.79596
Actinomyces sp. oral taxon 171	Actinomyces viscosus	0	+	0.875365
Actinomyces naeslundii	Corynebacterium matruchotii	0.022	+	0.629811
Actinomyces oris	Corynebacterium matruchotii	0.028	+	0.478744
Pauljensenia hongkongensis	Corynebacterium matruchotii	0.018	+	0.463659
Actinomyces naeslundii	Rothia aeria	0.01	+	0.559669
Actinomyces sp. oral taxon 171	Rothia aeria	0.018	+	0.528395
Actinomyces sp. oral taxon 414	Rothia aeria	0.008	-	0.576642
Actinomyces naeslundii	Rothia dentocariosa	0	+	0.596292
Actinomyces oris	Rothia dentocariosa	0	+	0.68933
Actinomyces sp. HMT 175	Rothia dentocariosa	0	+	0.606391
Actinomyces sp. oral taxon 169	Rothia dentocariosa	0	+	0.780209
Actinomyces sp. oral taxon 171	Rothia dentocariosa	0.002	+	0.571424
Actinomyces viscosus	Rothia dentocariosa	0.01	+	0.480973
Rothia aeria	Rothia dentocariosa	0.036	+	0.510558
Actinomyces naeslundii	Arachnia propionica	0.012	+	0.771665
Actinomyces viscosus	Arachnia propionica	0.018	+	0.645997
Rothia aeria	Arachnia propionica	0.018	+	0.587345
Actinomyces naeslundii	Arachnia rubra	0.028	+	0.589105
Actinomyces sp. oral taxon 414	Arachnia rubra	0.004	-	0.594639
Rothia aeria	Arachnia rubra	0.002	+	0.73006
Arachnia propionica	Arachnia rubra	0	+	0.879112
Actinomyces sp. oral taxon 414	Olsenella sp. oral taxon 807	0.008	+	0.66644
Rothia aeria	Olsenella sp. oral taxon 807	0	-	0.751244
Arachnia propionica	Olsenella sp. oral taxon 807	0.016	-	0.610549
Arachnia rubra	Olsenella sp. oral taxon 807	0	-	0.766648
Actinomyces naeslundii	Porphyromonas endodontalis	0.048	-	0.435757
Actinomyces viscosus	Porphyromonas endodontalis	0.046	-	0.40716
Corynebacterium matruchotii	Porphyromonas endodontalis	0.03	-	0.427699
Rothia aeria	Porphyromonas endodontalis	0.032	-	0.487209
Actinomyces naeslundii	Porphyromonas gingivalis	0.006	-	0.676396
Actinomyces viscosus	Porphyromonas gingivalis	0.016	-	0.615381
Corynebacterium matruchotii	Porphyromonas gingivalis	0.014	-	0.577576
Rothia aeria	Porphyromonas gingivalis	0.01	-	0.539677
Arachnia propionica	Porphyromonas gingivalis	0	-	0.625302
Olsenella sp. oral taxon 807	Porphyromonas gingivalis	0.022	+	0.436774
Porphyromonas endodontalis	Porphyromonas gingivalis	0	+	0.746163
Corynebacterium matruchotii	Porphyromonas sp. oral taxon 275	0.048	+	0.281844
Porphyromonas gingivalis	Porphyromonas sp. oral taxon 275	0.006	-	0.50122
Actinomyces naeslundii	Prevotella dentalis	0	-	0.677563
Actinomyces sp. oral taxon 169	Prevotella dentalis	0.012	-	0.396812
Actinomyces sp. oral taxon 171	Prevotella dentalis	0.04	-	0.287822
Actinomyces sp. oral taxon 414	Prevotella dentalis	0.004	+	0.48111
Rothia aeria	Prevotella dentalis	0	-	0.542692
Rothia dentocariosa	Prevotella dentalis	0.018	-	0.39571
Arachnia rubra	Prevotella dentalis	0.014	-	0.512448
Olsenella sp. oral taxon 807	Prevotella dentalis	0	+	0.674686
Porphyromonas endodontalis	Prevotella dentalis	0.028	+	0.26622
Porphyromonas gingivalis	Prevotella dentalis	0.02	+	0.553967
Actinomyces naeslundii	Prevotella denticola	0.042	-	0.436738
Actinomyces sp. oral taxon 414	Prevotella denticola	0	+	0.672233
Rothia aeria	Prevotella denticola	0	-	0.74406
Arachnia rubra	Prevotella denticola	0.02	-	0.532719
Olsenella sp. oral taxon 807	Prevotella denticola	0	+	0.761763
Porphyromonas endodontalis	Prevotella denticola	0.014	+	0.410501
Prevotella dentalis	Prevotella denticola	0	+	0.702462
Actinomyces sp. oral taxon 414	Prevotella enoeca	0	+	0.622417
Rothia aeria	Prevotella enoeca	0.034	-	0.369436
Arachnia rubra	Prevotella enoeca	0.018	-	0.42752
Olsenella sp. oral taxon 807	Prevotella enoeca	0.032	+	0.493466
Prevotella dentalis	Prevotella enoeca	0.02	+	0.681949
Prevotella denticola	Prevotella enoeca	0.018	+	0.606486
Actinomyces sp. oral taxon 414	Prevotella fusca	0.026	+	0.455501
Porphyromonas gingivalis	Prevotella fusca	0.048	+	0.526276
Actinomyces naeslundii	Prevotella intermedia	0.004	-	0.650629
Actinomyces sp. oral taxon 169	Prevotella intermedia	0.014	-	0.555386
Rothia dentocariosa	Prevotella intermedia	0.008	-	0.578565
Porphyromonas endodontalis	Prevotella intermedia	0.002	+	0.704378
Porphyromonas gingivalis	Prevotella intermedia	0	+	0.800787
Porphyromonas sp. oral taxon 275	Prevotella intermedia	0	-	0.658136
Prevotella dentalis	Prevotella intermedia	0.036	+	0.504016
Prevotella fusca	Prevotella intermedia	0.016	+	0.490018
Actinomyces naeslundii	Prevotella jejuni	0.034	-	0.67953
Actinomyces sp. oral taxon 169	Prevotella jejuni	0.006	-	0.742783
Actinomyces sp. oral taxon 414	Prevotella jejuni	0.04	+	0.376387
Rothia aeria	Prevotella jejuni	0	-	0.688328
Rothia dentocariosa	Prevotella jejuni	0.034	-	0.426392
Arachnia propionica	Prevotella jejuni	0.018	-	0.554113
Arachnia rubra	Prevotella jejuni	0.002	-	0.495578
Olsenella sp. oral taxon 807	Prevotella jejuni	0.022	+	0.440356
Prevotella dentalis	Prevotella jejuni	0.002	+	0.501183
Prevotella denticola	Prevotella jejuni	0	+	0.502459
Prevotella enoeca	Prevotella jejuni	0	+	0.617864
Actinomyces naeslundii	Prevotella melaninogenica	0.03	-	0.613549
Actinomyces oris	Prevotella melaninogenica	0	-	0.597983
Actinomyces sp. HMT 175	Prevotella melaninogenica	0.01	-	0.554626
Actinomyces sp. oral taxon 169	Prevotella melaninogenica	0	-	0.74815
Actinomyces sp. oral taxon 171	Prevotella melaninogenica	0.01	-	0.609524
Actinomyces viscosus	Prevotella melaninogenica	0.034	-	0.640555
Rothia aeria	Prevotella melaninogenica	0.004	-	0.651504
Rothia dentocariosa	Prevotella melaninogenica	0.004	-	0.626597
Arachnia rubra	Prevotella melaninogenica	0.028	-	0.526067
Olsenella sp. oral taxon 807	Prevotella melaninogenica	0.04	+	0.541268
Prevotella dentalis	Prevotella melaninogenica	0.028	+	0.527378
Prevotella denticola	Prevotella melaninogenica	0.046	+	0.518942
Prevotella enoeca	Prevotella melaninogenica	0.036	+	0.49716
Prevotella jejuni	Prevotella melaninogenica	0	+	0.841673
Actinomyces naeslundii	Prevotella multiformis	0.004	-	0.489411
Actinomyces oris	Prevotella multiformis	0.046	-	0.385239
Rothia aeria	Prevotella multiformis	0.012	-	0.515284
Prevotella dentalis	Prevotella multiformis	0.002	+	0.629638
Prevotella denticola	Prevotella multiformis	0.002	+	0.754072
Prevotella enoeca	Prevotella multiformis	0.034	+	0.559995
Actinomyces sp. oral taxon 414	Prevotella nigrescens	0.014	+	0.553091
Rothia aeria	Prevotella nigrescens	0.004	-	0.573469
Arachnia rubra	Prevotella nigrescens	0	-	0.691256
Olsenella sp. oral taxon 807	Prevotella nigrescens	0	+	0.742089
Prevotella dentalis	Prevotella nigrescens	0.028	+	0.473292
Prevotella denticola	Prevotella nigrescens	0.014	+	0.559594
Prevotella enoeca	Prevotella nigrescens	0.006	+	0.569076
Prevotella jejuni	Prevotella nigrescens	0.014	+	0.532216
Prevotella melaninogenica	Prevotella nigrescens	0	+	0.735854
Actinomyces sp. oral taxon 169	Prevotella oris	0.018	-	0.318376
Actinomyces sp. oral taxon 414	Prevotella oris	0	+	0.734273
Arachnia rubra	Prevotella oris	0.016	-	0.387225
Olsenella sp. oral taxon 807	Prevotella oris	0.02	+	0.456098
Porphyromonas sp. oral taxon 275	Prevotella oris	0	-	0.439613
Prevotella dentalis	Prevotella oris	0.004	+	0.534968
Prevotella denticola	Prevotella oris	0.014	+	0.570554
Prevotella enoeca	Prevotella oris	0	+	0.82162
Prevotella fusca	Prevotella oris	0.028	+	0.490248
Prevotella jejuni	Prevotella oris	0	+	0.489636
Prevotella nigrescens	Prevotella oris	0.01	+	0.568735
Prevotella enoeca	Prevotella sp. oral taxon 475	0	+	0.612081
Prevotella jejuni	Prevotella sp. oral taxon 475	0.006	+	0.462637
Prevotella oris	Prevotella sp. oral taxon 475	0.02	+	0.602558
Actinomyces naeslundii	Prevotella veroralis	0.008	-	0.5478
Actinomyces oris	Prevotella veroralis	0.03	-	0.418157
Actinomyces sp. HMT 175	Prevotella veroralis	0.042	-	0.372669
Actinomyces sp. oral taxon 169	Prevotella veroralis	0	-	0.499241
Rothia aeria	Prevotella veroralis	0.018	-	0.545465
Rothia dentocariosa	Prevotella veroralis	0.034	-	0.477825
Porphyromonas sp. oral taxon 275	Prevotella veroralis	0.042	-	0.309415
Prevotella dentalis	Prevotella veroralis	0	+	0.673943
Prevotella denticola	Prevotella veroralis	0.022	+	0.70066
Prevotella enoeca	Prevotella veroralis	0	+	0.705958
Prevotella intermedia	Prevotella veroralis	0.014	+	0.501944
Prevotella jejuni	Prevotella veroralis	0.002	+	0.647963
Prevotella melaninogenica	Prevotella veroralis	0.004	+	0.696931
Prevotella multiformis	Prevotella veroralis	0.004	+	0.663494
Prevotella nigrescens	Prevotella veroralis	0.036	+	0.549715
Prevotella oris	Prevotella veroralis	0.012	+	0.612273
Prevotella sp. oral taxon 475	Prevotella veroralis	0.038	+	0.388511
Actinomyces naeslundii	Tannerella forsythia	0.002	-	0.679449
Actinomyces oris	Tannerella forsythia	0.02	-	0.483773
Actinomyces sp. HMT 175	Tannerella forsythia	0.046	-	0.450234
Actinomyces sp. oral taxon 169	Tannerella forsythia	0.04	-	0.489477
Actinomyces sp. oral taxon 171	Tannerella forsythia	0.032	-	0.538157
Actinomyces viscosus	Tannerella forsythia	0.002	-	0.608348
Corynebacterium matruchotii	Tannerella forsythia	0.002	-	0.69751
Rothia aeria	Tannerella forsythia	0.042	-	0.468135
Arachnia propionica	Tannerella forsythia	0.03	-	0.48327
Porphyromonas endodontalis	Tannerella forsythia	0.002	+	0.785267
Porphyromonas gingivalis	Tannerella forsythia	0	+	0.883217
Porphyromonas sp. oral taxon 275	Tannerella forsythia	0.016	-	0.503531
Prevotella dentalis	Tannerella forsythia	0.004	+	0.553906
Prevotella intermedia	Tannerella forsythia	0	+	0.806917
Corynebacterium matruchotii	Tannerella serpentiformis	0.012	+	0.469648
Rothia aeria	Tannerella serpentiformis	0.034	-	0.444238
Porphyromonas endodontalis	Tannerella serpentiformis	0.042	-	0.427769
Prevotella jejuni	Tannerella serpentiformis	0.044	+	0.430415
Prevotella nigrescens	Tannerella serpentiformis	0.002	+	0.698649
Prevotella sp. oral taxon 475	Tannerella serpentiformis	0.004	+	0.711384
Tannerella forsythia	Tannerella serpentiformis	0.022	-	0.423116
Tannerella serpentiformis	Capnocytophaga endodontalis	0.01	+	0.519708
Actinomyces naeslundii	Capnocytophaga gingivalis	0.012	+	0.66629
Actinomyces oris	Capnocytophaga gingivalis	0.002	+	0.5395
Actinomyces sp. HMT 175	Capnocytophaga gingivalis	0.026	+	0.478968
Actinomyces sp. oral taxon 169	Capnocytophaga gingivalis	0	+	0.688453
Actinomyces sp. oral taxon 171	Capnocytophaga gingivalis	0.042	+	0.436704
Rothia aeria	Capnocytophaga gingivalis	0.044	+	0.522286
Rothia dentocariosa	Capnocytophaga gingivalis	0	+	0.752679
Porphyromonas endodontalis	Capnocytophaga gingivalis	0.016	-	0.652255
Porphyromonas gingivalis	Capnocytophaga gingivalis	0	-	0.689642
Porphyromonas sp. oral taxon 275	Capnocytophaga gingivalis	0.022	+	0.437004
Prevotella dentalis	Capnocytophaga gingivalis	0.028	-	0.558773
Prevotella fusca	Capnocytophaga gingivalis	0.002	-	0.617892
Prevotella intermedia	Capnocytophaga gingivalis	0	-	0.800425
Prevotella jejuni	Capnocytophaga gingivalis	0.028	-	0.544317
Prevotella melaninogenica	Capnocytophaga gingivalis	0.012	-	0.621444
Prevotella veroralis	Capnocytophaga gingivalis	0.028	-	0.539012
Tannerella forsythia	Capnocytophaga gingivalis	0.002	-	0.680423
Pauljensenia hongkongensis	Capnocytophaga haemolytica	0.038	+	0.412549
Rothia dentocariosa	Capnocytophaga haemolytica	0.004	+	0.578468
Porphyromonas gingivalis	Capnocytophaga haemolytica	0.042	-	0.399281
Porphyromonas sp. oral taxon 275	Capnocytophaga haemolytica	0.04	+	0.384403
Prevotella intermedia	Capnocytophaga haemolytica	0.002	-	0.633848
Tannerella forsythia	Capnocytophaga haemolytica	0.042	-	0.381244
Capnocytophaga gingivalis	Capnocytophaga haemolytica	0.008	+	0.464087
Corynebacterium matruchotii	Capnocytophaga ochracea	0	+	0.652137
Rothia dentocariosa	Capnocytophaga ochracea	0.042	+	0.376475
Tannerella forsythia	Capnocytophaga ochracea	0.044	-	0.513163
Capnocytophaga endodontalis	Capnocytophaga ochracea	0.048	+	0.437385
Capnocytophaga gingivalis	Capnocytophaga ochracea	0.018	+	0.619434
Capnocytophaga leadbetteri	Capnocytophaga sp. FDAARGO737	0	+	0.98658
Actinomyces sp. oral taxon 169	Capnocytophaga sp. oral taxon 323	0.032	+	0.521563
Corynebacterium matruchotii	Capnocytophaga sp. oral taxon 323	0	+	0.621517
Rothia dentocariosa	Capnocytophaga sp. oral taxon 323	0.012	+	0.481096
Prevotella intermedia	Capnocytophaga sp. oral taxon 323	0.024	-	0.46555
Tannerella forsythia	Capnocytophaga sp. oral taxon 323	0.038	-	0.512678
Capnocytophaga endodontalis	Capnocytophaga sp. oral taxon 323	0.004	+	0.513879
Capnocytophaga gingivalis	Capnocytophaga sp. oral taxon 323	0.014	+	0.65768
Capnocytophaga ochracea	Capnocytophaga sp. oral taxon 323	0	+	0.957474
Actinomyces oris	Capnocytophaga sp. oral taxon 864	0.036	+	0.521872
Actinomyces sp. oral taxon 169	Capnocytophaga sp. oral taxon 864	0.04	+	0.538314
Corynebacterium matruchotii	Capnocytophaga sp. oral taxon 864	0	+	0.604082
Rothia dentocariosa	Capnocytophaga sp. oral taxon 864	0.024	+	0.501091
Prevotella intermedia	Capnocytophaga sp. oral taxon 864	0.016	-	0.507424
Tannerella forsythia	Capnocytophaga sp. oral taxon 864	0.024	-	0.562243
Capnocytophaga endodontalis	Capnocytophaga sp. oral taxon 864	0.006	+	0.483258
Capnocytophaga gingivalis	Capnocytophaga sp. oral taxon 864	0.014	+	0.69487
Capnocytophaga leadbetteri	Capnocytophaga sp. oral taxon 864	0.04	-	0.31322
Capnocytophaga ochracea	Capnocytophaga sp. oral taxon 864	0	+	0.947236
Capnocytophaga sp. FDAARGO737	Capnocytophaga sp. oral taxon 864	0.048	-	0.288088
Capnocytophaga sp. oral taxon 323	Capnocytophaga sp. oral taxon 864	0	+	0.987395
Actinomyces sp. oral taxon 169	Capnocytophaga sp. oral taxon 878	0.042	+	0.428117
Rothia dentocariosa	Capnocytophaga sp. oral taxon 878	0.004	+	0.541465
Porphyromonas endodontalis	Capnocytophaga sp. oral taxon 878	0.006	-	0.591776
Porphyromonas gingivalis	Capnocytophaga sp. oral taxon 878	0	-	0.661894
Porphyromonas sp. oral taxon 275	Capnocytophaga sp. oral taxon 878	0.046	+	0.38882
Prevotella fusca	Capnocytophaga sp. oral taxon 878	0.016	-	0.690157
Prevotella intermedia	Capnocytophaga sp. oral taxon 878	0	-	0.711983
Tannerella forsythia	Capnocytophaga sp. oral taxon 878	0.006	-	0.637694
Tannerella serpentiformis	Capnocytophaga sp. oral taxon 878	0.02	+	0.506736
Capnocytophaga gingivalis	Capnocytophaga sp. oral taxon 878	0	+	0.864403
Capnocytophaga haemolytica	Capnocytophaga sp. oral taxon 878	0.03	+	0.451343
Capnocytophaga ochracea	Capnocytophaga sp. oral taxon 878	0.016	+	0.678354
Capnocytophaga sp. oral taxon 323	Capnocytophaga sp. oral taxon 878	0.012	+	0.6997
Capnocytophaga sp. oral taxon 864	Capnocytophaga sp. oral taxon 878	0.016	+	0.711401
Actinomyces sp. oral taxon 169	Capnocytophaga sp. oral taxon 902	0.042	+	0.514076
Corynebacterium matruchotii	Capnocytophaga sp. oral taxon 902	0	+	0.632004
Rothia dentocariosa	Capnocytophaga sp. oral taxon 902	0.042	+	0.449841
Prevotella intermedia	Capnocytophaga sp. oral taxon 902	0.02	-	0.48028
Tannerella forsythia	Capnocytophaga sp. oral taxon 902	0.034	-	0.514387
Capnocytophaga endodontalis	Capnocytophaga sp. oral taxon 902	0.004	+	0.534331
Capnocytophaga gingivalis	Capnocytophaga sp. oral taxon 902	0.02	+	0.621935
Capnocytophaga ochracea	Capnocytophaga sp. oral taxon 902	0	+	0.927535
Capnocytophaga sp. oral taxon 323	Capnocytophaga sp. oral taxon 902	0	+	0.990823
Capnocytophaga sp. oral taxon 864	Capnocytophaga sp. oral taxon 902	0	+	0.967225
Capnocytophaga sp. oral taxon 878	Capnocytophaga sp. oral taxon 902	0.01	+	0.675462
Actinomyces naeslundii	Capnocytophaga sputigena	0.018	+	0.64719
Actinomyces sp. oral taxon 169	Capnocytophaga sputigena	0.018	+	0.50756
Actinomyces sp. oral taxon 171	Capnocytophaga sputigena	0.012	+	0.400413
Actinomyces viscosus	Capnocytophaga sputigena	0	+	0.627806
Rothia aeria	Capnocytophaga sputigena	0.024	+	0.514244
Rothia dentocariosa	Capnocytophaga sputigena	0.022	+	0.513212
Arachnia propionica	Capnocytophaga sputigena	0.01	+	0.668426
Olsenella sp. oral taxon 807	Capnocytophaga sputigena	0.028	-	0.471027
Porphyromonas endodontalis	Capnocytophaga sputigena	0.006	-	0.698524
Porphyromonas gingivalis	Capnocytophaga sputigena	0	-	0.701166
Prevotella intermedia	Capnocytophaga sputigena	0.006	-	0.613533
Prevotella melaninogenica	Capnocytophaga sputigena	0.038	-	0.435205
Tannerella forsythia	Capnocytophaga sputigena	0.002	-	0.60267
Capnocytophaga endodontalis	Capnocytophaga sputigena	0.022	+	0.511773
Capnocytophaga gingivalis	Capnocytophaga sputigena	0.03	+	0.642124
Capnocytophaga haemolytica	Capnocytophaga sputigena	0.046	+	0.272078
Capnocytophaga sp. oral taxon 864	Capnocytophaga sputigena	0.042	+	0.595948
Capnocytophaga sp. oral taxon 878	Capnocytophaga sputigena	0.04	+	0.663504
Actinomyces sp. oral taxon 171	Bergeyella cardium	0.028	-	0.568349
Actinomyces sp. oral taxon 414	Bergeyella cardium	0.044	-	0.403147
Actinomyces sp. HMT897	Candidatus Nanosynbacter featherlites	0.032	+	0.52424
Actinomyces sp. oral taxon 414	Candidatus Nanosynbacter featherlites	0.038	+	0.533361
Actinomyces sp. oral taxon 897	Candidatus Nanosynbacter featherlites	0.026	+	0.567702
Porphyromonas endodontalis	Candidatus Nanosynbacter featherlites	0.014	+	0.416442
Prevotella denticola	Candidatus Nanosynbacter featherlites	0.03	+	0.388526
Prevotella fusca	Candidatus Nanosynbacter featherlites	0.038	+	0.356564
Actinomyces sp. oral taxon 414	Candidatus Nanosynbacter lyticus	0.002	+	0.689686
Rothia aeria	Candidatus Nanosynbacter lyticus	0.01	-	0.582327
Porphyromonas endodontalis	Candidatus Nanosynbacter lyticus	0.006	+	0.610429
Porphyromonas gingivalis	Candidatus Nanosynbacter lyticus	0.01	+	0.499391
Prevotella dentalis	Candidatus Nanosynbacter lyticus	0.002	+	0.49331
Prevotella denticola	Candidatus Nanosynbacter lyticus	0	+	0.640288
Prevotella fusca	Candidatus Nanosynbacter lyticus	0.03	+	0.427299
Prevotella jejuni	Candidatus Nanosynbacter lyticus	0.042	+	0.359243
Capnocytophaga sp. oral taxon 878	Candidatus Nanosynbacter lyticus	0.038	-	0.470874
Capnocytophaga sputigena	Candidatus Nanosynbacter lyticus	0.03	-	0.448837
Candidatus Nanosynbacter featherlites	Candidatus Nanosynbacter lyticus	0	+	0.919128
Actinomyces oris	Granulicatella adiacens	0.046	+	0.557901
Actinomyces sp. HMT 175	Granulicatella adiacens	0.016	+	0.605896
Pauljensenia hongkongensis	Granulicatella adiacens	0.008	+	0.643849
Corynebacterium matruchotii	Granulicatella adiacens	0.02	+	0.463809
Prevotella sp. oral taxon 475	Granulicatella adiacens	0.01	-	0.451927
Actinomyces sp. oral taxon 169	Streptococcus cristatus	0.038	+	0.361427
Pauljensenia hongkongensis	Streptococcus cristatus	0.032	+	0.444425
Rothia dentocariosa	Streptococcus cristatus	0	+	0.56374
Capnocytophaga gingivalis	Streptococcus cristatus	0.004	+	0.615748
Capnocytophaga ochracea	Streptococcus cristatus	0.01	+	0.621392
Capnocytophaga sp. oral taxon 323	Streptococcus cristatus	0.018	+	0.589139
Capnocytophaga sp. oral taxon 864	Streptococcus cristatus	0.044	+	0.519506
Capnocytophaga sp. oral taxon 878	Streptococcus cristatus	0	+	0.654349
Capnocytophaga sp. oral taxon 902	Streptococcus cristatus	0.028	+	0.564459
Actinomyces naeslundii	Streptococcus gordonii	0.02	+	0.46227
Actinomyces sp. oral taxon 169	Streptococcus gordonii	0.02	+	0.626567
Corynebacterium matruchotii	Streptococcus gordonii	0.016	+	0.436121
Porphyromonas gingivalis	Streptococcus gordonii	0	-	0.56707
Porphyromonas sp. oral taxon 275	Streptococcus gordonii	0	+	0.529416
Prevotella intermedia	Streptococcus gordonii	0	-	0.639984
Tannerella forsythia	Streptococcus gordonii	0.014	-	0.480386
Capnocytophaga gingivalis	Streptococcus gordonii	0.028	+	0.510772
Capnocytophaga haemolytica	Streptococcus gordonii	0.012	+	0.57541
Capnocytophaga sp. oral taxon 878	Streptococcus gordonii	0.048	+	0.361861
Pauljensenia hongkongensis	Streptococcus oralis	0.006	+	0.664496
Corynebacterium matruchotii	Streptococcus oralis	0.046	+	0.509663
Arachnia rubra	Streptococcus oralis	0.032	-	0.464922
Prevotella nigrescens	Streptococcus oralis	0.006	+	0.561869
Granulicatella adiacens	Streptococcus oralis	0.014	+	0.607901
Actinomyces naeslundii	Streptococcus sanguinis	0.016	+	0.639314
Actinomyces sp. oral taxon 169	Streptococcus sanguinis	0.002	+	0.616525
Actinomyces sp. oral taxon 171	Streptococcus sanguinis	0.006	+	0.53865
Actinomyces viscosus	Streptococcus sanguinis	0.01	+	0.573171
Rothia aeria	Streptococcus sanguinis	0	+	0.777771
Rothia dentocariosa	Streptococcus sanguinis	0.002	+	0.639101
Arachnia propionica	Streptococcus sanguinis	0.022	+	0.681366
Arachnia rubra	Streptococcus sanguinis	0.03	+	0.702613
Olsenella sp. oral taxon 807	Streptococcus sanguinis	0.004	-	0.611001
Porphyromonas endodontalis	Streptococcus sanguinis	0.022	-	0.709679
Porphyromonas gingivalis	Streptococcus sanguinis	0.002	-	0.674202
Prevotella dentalis	Streptococcus sanguinis	0.002	-	0.495766
Prevotella denticola	Streptococcus sanguinis	0.004	-	0.514896
Prevotella intermedia	Streptococcus sanguinis	0.006	-	0.593189
Prevotella jejuni	Streptococcus sanguinis	0.002	-	0.536707
Prevotella melaninogenica	Streptococcus sanguinis	0	-	0.680304
Prevotella veroralis	Streptococcus sanguinis	0.01	-	0.491715
Tannerella forsythia	Streptococcus sanguinis	0.01	-	0.581593
Capnocytophaga gingivalis	Streptococcus sanguinis	0.002	+	0.757533
Capnocytophaga sp. oral taxon 878	Streptococcus sanguinis	0.042	+	0.541351
Capnocytophaga sputigena	Streptococcus sanguinis	0.002	+	0.830588
Candidatus Nanosynbacter lyticus	Streptococcus sanguinis	0.014	-	0.466245
Prevotella enoeca	Lachnoanaerobaculum umeaense	0.02	+	0.552294
Prevotella jejuni	Lachnoanaerobaculum umeaense	0.006	+	0.489217
Prevotella sp. oral taxon 475	Lachnoanaerobaculum umeaense	0	+	0.606216
Prevotella veroralis	Lachnoanaerobaculum umeaense	0.016	+	0.51259
Tannerella serpentiformis	Lachnoanaerobaculum umeaense	0	+	0.716069
Capnocytophaga endodontalis	Lachnoanaerobaculum umeaense	0.02	+	0.497516
Bergeyella cardium	Lachnoanaerobaculum umeaense	0.014	-	0.547059
Actinomyces naeslundii	Filifactor alocis	0.002	-	0.676625
Actinomyces oris	Filifactor alocis	0.042	-	0.489153
Corynebacterium matruchotii	Filifactor alocis	0	-	0.654273
Porphyromonas endodontalis	Filifactor alocis	0	+	0.748187
Porphyromonas gingivalis	Filifactor alocis	0	+	0.869277
Porphyromonas sp. oral taxon 275	Filifactor alocis	0.004	-	0.624213
Prevotella intermedia	Filifactor alocis	0	+	0.890915
Tannerella forsythia	Filifactor alocis	0	+	0.946142
Tannerella serpentiformis	Filifactor alocis	0.01	-	0.457376
Capnocytophaga gingivalis	Filifactor alocis	0	-	0.712733
Capnocytophaga haemolytica	Filifactor alocis	0.014	-	0.451054
Capnocytophaga ochracea	Filifactor alocis	0.026	-	0.501926
Capnocytophaga sp. oral taxon 323	Filifactor alocis	0.02	-	0.525517
Capnocytophaga sp. oral taxon 864	Filifactor alocis	0.006	-	0.565697
Capnocytophaga sp. oral taxon 878	Filifactor alocis	0	-	0.658787
Capnocytophaga sp. oral taxon 902	Filifactor alocis	0.012	-	0.544298
Capnocytophaga sputigena	Filifactor alocis	0.016	-	0.535479
Streptococcus gordonii	Filifactor alocis	0.004	-	0.550713
Streptococcus sanguinis	Filifactor alocis	0.04	-	0.517524
Actinomyces sp. oral taxon 414	Selenomonas sp. oral taxon 126	0.008	+	0.591786
Rothia aeria	Selenomonas sp. oral taxon 126	0.01	-	0.491461
Arachnia rubra	Selenomonas sp. oral taxon 126	0.02	-	0.454937
Olsenella sp. oral taxon 807	Selenomonas sp. oral taxon 126	0.012	+	0.500939
Prevotella enoeca	Selenomonas sp. oral taxon 126	0	+	0.700964
Prevotella fusca	Selenomonas sp. oral taxon 126	0.01	+	0.526672
Prevotella jejuni	Selenomonas sp. oral taxon 126	0.004	+	0.592641
Prevotella melaninogenica	Selenomonas sp. oral taxon 126	0.044	+	0.374376
Prevotella nigrescens	Selenomonas sp. oral taxon 126	0.004	+	0.556798
Prevotella oris	Selenomonas sp. oral taxon 126	0.002	+	0.637022
Prevotella sp. oral taxon 475	Selenomonas sp. oral taxon 126	0	+	0.834231
Prevotella veroralis	Selenomonas sp. oral taxon 126	0.03	+	0.422063
Tannerella serpentiformis	Selenomonas sp. oral taxon 126	0.002	+	0.74948
Lachnoanaerobaculum umeaense	Selenomonas sp. oral taxon 126	0.004	+	0.648212
Actinomyces sp. oral taxon 414	Selenomonas sp. oral taxon 136	0.002	+	0.621069
Rothia aeria	Selenomonas sp. oral taxon 136	0.03	-	0.499078
Olsenella sp. oral taxon 807	Selenomonas sp. oral taxon 136	0.024	+	0.492278
Prevotella dentalis	Selenomonas sp. oral taxon 136	0.022	+	0.462823
Prevotella denticola	Selenomonas sp. oral taxon 136	0.026	+	0.558303
Prevotella enoeca	Selenomonas sp. oral taxon 136	0	+	0.772534
Prevotella jejuni	Selenomonas sp. oral taxon 136	0.004	+	0.615451
Prevotella melaninogenica	Selenomonas sp. oral taxon 136	0.042	+	0.44175
Prevotella multiformis	Selenomonas sp. oral taxon 136	0.024	+	0.536788
Prevotella nigrescens	Selenomonas sp. oral taxon 136	0.008	+	0.590126
Prevotella oris	Selenomonas sp. oral taxon 136	0.002	+	0.708659
Prevotella sp. oral taxon 475	Selenomonas sp. oral taxon 136	0	+	0.812103
Prevotella veroralis	Selenomonas sp. oral taxon 136	0.004	+	0.652563
Tannerella serpentiformis	Selenomonas sp. oral taxon 136	0.002	+	0.784195
Lachnoanaerobaculum umeaense	Selenomonas sp. oral taxon 136	0	+	0.693555
Selenomonas sp. oral taxon 126	Selenomonas sp. oral taxon 136	0	+	0.885097
Actinomyces sp. oral taxon 414	Selenomonas sp. oral taxon 478	0.004	+	0.608371
Olsenella sp. oral taxon 807	Selenomonas sp. oral taxon 478	0.034	+	0.466508
Prevotella dentalis	Selenomonas sp. oral taxon 478	0.034	+	0.441413
Prevotella denticola	Selenomonas sp. oral taxon 478	0.036	+	0.509405
Prevotella enoeca	Selenomonas sp. oral taxon 478	0	+	0.76035
Prevotella jejuni	Selenomonas sp. oral taxon 478	0.004	+	0.570082
Prevotella multiformis	Selenomonas sp. oral taxon 478	0.042	+	0.500263
Prevotella nigrescens	Selenomonas sp. oral taxon 478	0.01	+	0.569726
Prevotella oris	Selenomonas sp. oral taxon 478	0.002	+	0.706757
Prevotella sp. oral taxon 475	Selenomonas sp. oral taxon 478	0	+	0.837709
Prevotella veroralis	Selenomonas sp. oral taxon 478	0.004	+	0.608019
Tannerella serpentiformis	Selenomonas sp. oral taxon 478	0	+	0.783437
Lachnoanaerobaculum umeaense	Selenomonas sp. oral taxon 478	0	+	0.677089
Selenomonas sp. oral taxon 126	Selenomonas sp. oral taxon 478	0	+	0.898158
Selenomonas sp. oral taxon 136	Selenomonas sp. oral taxon 478	0	+	0.9966
Actinomyces sp. oral taxon 414	Selenomonas sp. oral taxon 920	0.014	+	0.527197
Rothia aeria	Selenomonas sp. oral taxon 920	0.044	-	0.421687
Olsenella sp. oral taxon 807	Selenomonas sp. oral taxon 920	0.028	+	0.458995
Prevotella enoeca	Selenomonas sp. oral taxon 920	0.002	+	0.660201
Prevotella jejuni	Selenomonas sp. oral taxon 920	0.008	+	0.508389
Prevotella nigrescens	Selenomonas sp. oral taxon 920	0.004	+	0.618708
Prevotella oris	Selenomonas sp. oral taxon 920	0.034	+	0.567893
Prevotella sp. oral taxon 475	Selenomonas sp. oral taxon 920	0	+	0.867122
Prevotella veroralis	Selenomonas sp. oral taxon 920	0.034	+	0.41024
Tannerella serpentiformis	Selenomonas sp. oral taxon 920	0	+	0.890352
Lachnoanaerobaculum umeaense	Selenomonas sp. oral taxon 920	0	+	0.689523
Selenomonas sp. oral taxon 126	Selenomonas sp. oral taxon 920	0	+	0.940299
Selenomonas sp. oral taxon 136	Selenomonas sp. oral taxon 920	0	+	0.910913
Selenomonas sp. oral taxon 478	Selenomonas sp. oral taxon 920	0	+	0.923986
Actinomyces sp. oral taxon 169	Selenomonas sputigena	0.036	-	0.444979
Actinomyces sp. oral taxon 414	Selenomonas sputigena	0.012	+	0.596496
Rothia aeria	Selenomonas sputigena	0	-	0.726814
Arachnia propionica	Selenomonas sputigena	0.038	-	0.58679
Arachnia rubra	Selenomonas sputigena	0	-	0.665294
Olsenella sp. oral taxon 807	Selenomonas sputigena	0	+	0.669089
Prevotella dentalis	Selenomonas sputigena	0.002	+	0.572751
Prevotella denticola	Selenomonas sputigena	0	+	0.584391
Prevotella enoeca	Selenomonas sputigena	0.006	+	0.527055
Prevotella jejuni	Selenomonas sputigena	0	+	0.653424
Prevotella melaninogenica	Selenomonas sputigena	0	+	0.735384
Prevotella nigrescens	Selenomonas sputigena	0	+	0.739541
Prevotella veroralis	Selenomonas sputigena	0.002	+	0.698008
Capnocytophaga gingivalis	Selenomonas sputigena	0.03	-	0.521409
Capnocytophaga sputigena	Selenomonas sputigena	0.018	-	0.550773
Streptococcus sanguinis	Selenomonas sputigena	0	-	0.72683
Selenomonas sp. oral taxon 126	Selenomonas sputigena	0.002	+	0.503579
Selenomonas sp. oral taxon 136	Selenomonas sputigena	0.028	+	0.48252
Selenomonas sp. oral taxon 920	Selenomonas sputigena	0.03	+	0.454772
Actinomyces sp. oral taxon 414	Selenomonas timonae	0.018	+	0.516481
Rothia aeria	Selenomonas timonae	0.046	-	0.433369
Olsenella sp. oral taxon 807	Selenomonas timonae	0.032	+	0.45889
Prevotella enoeca	Selenomonas timonae	0	+	0.665509
Prevotella jejuni	Selenomonas timonae	0.008	+	0.521168
Prevotella nigrescens	Selenomonas timonae	0.012	+	0.60151
Prevotella oris	Selenomonas timonae	0.004	+	0.627781
Prevotella sp. oral taxon 475	Selenomonas timonae	0	+	0.908474
Prevotella veroralis	Selenomonas timonae	0.03	+	0.428292
Tannerella serpentiformis	Selenomonas timonae	0	+	0.830988
Lachnoanaerobaculum umeaense	Selenomonas timonae	0	+	0.629903
Selenomonas sp. oral taxon 126	Selenomonas timonae	0	+	0.944722
Selenomonas sp. oral taxon 136	Selenomonas timonae	0	+	0.899099
Selenomonas sp. oral taxon 478	Selenomonas timonae	0	+	0.914119
Selenomonas sp. oral taxon 920	Selenomonas timonae	0	+	0.97416
Actinomyces naeslundii	Veillonella atypica	0.004	-	0.743531
Actinomyces oris	Veillonella atypica	0.038	-	0.571293
Actinomyces sp. oral taxon 169	Veillonella atypica	0.008	-	0.697945
Actinomyces sp. oral taxon 171	Veillonella atypica	0.014	-	0.633876
Actinomyces sp. oral taxon 414	Veillonella atypica	0.018	+	0.446051
Actinomyces viscosus	Veillonella atypica	0.02	-	0.645905
Rothia aeria	Veillonella atypica	0.008	-	0.673301
Rothia dentocariosa	Veillonella atypica	0.036	-	0.465371
Arachnia propionica	Veillonella atypica	0.004	-	0.729201
Arachnia rubra	Veillonella atypica	0.004	-	0.729931
Olsenella sp. oral taxon 807	Veillonella atypica	0.028	+	0.51808
Prevotella dentalis	Veillonella atypica	0.01	+	0.489329
Prevotella denticola	Veillonella atypica	0.018	+	0.459297
Prevotella enoeca	Veillonella atypica	0.026	+	0.446577
Prevotella jejuni	Veillonella atypica	0	+	0.787671
Prevotella melaninogenica	Veillonella atypica	0.002	+	0.684529
Prevotella multiformis	Veillonella atypica	0.014	+	0.499666
Prevotella nigrescens	Veillonella atypica	0.016	+	0.613315
Prevotella oris	Veillonella atypica	0.002	+	0.529101
Prevotella veroralis	Veillonella atypica	0.018	+	0.541235
Streptococcus sanguinis	Veillonella atypica	0.026	-	0.554334
Selenomonas sp. oral taxon 126	Veillonella atypica	0.006	+	0.52496
Selenomonas sp. oral taxon 136	Veillonella atypica	0.014	+	0.559985
Selenomonas sp. oral taxon 478	Veillonella atypica	0.036	+	0.533068
Selenomonas sputigena	Veillonella atypica	0.018	+	0.559383
Selenomonas timonae	Veillonella atypica	0.048	+	0.45705
Actinomyces naeslundii	Veillonella parvula	0.01	+	0.463282
Actinomyces oris	Veillonella parvula	0.044	+	0.496687
Actinomyces sp. oral taxon 169	Veillonella parvula	0.03	+	0.454489
Actinomyces viscosus	Veillonella parvula	0.008	+	0.428693
Pauljensenia hongkongensis	Veillonella parvula	0.01	+	0.435845
Corynebacterium matruchotii	Veillonella parvula	0.006	+	0.538909
Rothia dentocariosa	Veillonella parvula	0.048	+	0.453999
Porphyromonas endodontalis	Veillonella parvula	0.008	-	0.478953
Prevotella intermedia	Veillonella parvula	0.004	-	0.562258
Tannerella forsythia	Veillonella parvula	0	-	0.598985
Capnocytophaga endodontalis	Veillonella parvula	0.004	+	0.445527
Capnocytophaga ochracea	Veillonella parvula	0	+	0.692508
Capnocytophaga sp. oral taxon 323	Veillonella parvula	0	+	0.756784
Capnocytophaga sp. oral taxon 864	Veillonella parvula	0	+	0.737995
Capnocytophaga sp. oral taxon 878	Veillonella parvula	0.046	+	0.411588
Capnocytophaga sp. oral taxon 902	Veillonella parvula	0	+	0.775308
Capnocytophaga sputigena	Veillonella parvula	0.008	+	0.454856
Streptococcus oralis	Veillonella parvula	0.014	+	0.567633
Filifactor alocis	Veillonella parvula	0.004	-	0.545668
Arachnia propionica	Parvimonas micra	0	-	0.580755
Arachnia rubra	Parvimonas micra	0.006	-	0.544014
Olsenella sp. oral taxon 807	Parvimonas micra	0.006	+	0.594769
Prevotella denticola	Parvimonas micra	0.04	+	0.569263
Prevotella multiformis	Parvimonas micra	0.036	+	0.464634
Capnocytophaga haemolytica	Parvimonas micra	0.016	+	0.42833
Prevotella enoeca	Fusobacterium hwasookii	0.01	+	0.46174
Prevotella fusca	Fusobacterium hwasookii	0.04	+	0.286384
Prevotella multiformis	Fusobacterium hwasookii	0.02	+	0.365164
Streptococcus oralis	Fusobacterium hwasookii	0	+	0.683948
Parvimonas micra	Fusobacterium hwasookii	0.01	+	0.506259
Arachnia rubra	Fusobacterium nucleatum	0.032	-	0.380121
Prevotella enoeca	Fusobacterium nucleatum	0.024	+	0.459647
Capnocytophaga leadbetteri	Fusobacterium nucleatum	0.002	-	0.659456
Capnocytophaga sp. FDAARGO737	Fusobacterium nucleatum	0.002	-	0.63638
Streptococcus oralis	Fusobacterium nucleatum	0.002	+	0.660906
Veillonella parvula	Fusobacterium nucleatum	0.028	+	0.542127
Parvimonas micra	Fusobacterium nucleatum	0.014	+	0.614202
Fusobacterium hwasookii	Fusobacterium nucleatum	0.002	+	0.740862
Actinomyces naeslundii	Fusobacterium pseudoperiodonticum	0.022	-	0.543821
Actinomyces sp. oral taxon 414	Fusobacterium pseudoperiodonticum	0.042	+	0.438661
Rothia aeria	Fusobacterium pseudoperiodonticum	0.046	-	0.434638
Arachnia propionica	Fusobacterium pseudoperiodonticum	0.024	-	0.532297
Arachnia rubra	Fusobacterium pseudoperiodonticum	0.02	-	0.459167
Olsenella sp. oral taxon 807	Fusobacterium pseudoperiodonticum	0.022	+	0.516553
Prevotella dentalis	Fusobacterium pseudoperiodonticum	0.01	+	0.530542
Prevotella denticola	Fusobacterium pseudoperiodonticum	0.004	+	0.572288
Prevotella enoeca	Fusobacterium pseudoperiodonticum	0	+	0.694383
Prevotella jejuni	Fusobacterium pseudoperiodonticum	0	+	0.696978
Prevotella melaninogenica	Fusobacterium pseudoperiodonticum	0.01	+	0.612279
Prevotella multiformis	Fusobacterium pseudoperiodonticum	0.014	+	0.525655
Prevotella nigrescens	Fusobacterium pseudoperiodonticum	0	+	0.627924
Prevotella oris	Fusobacterium pseudoperiodonticum	0.002	+	0.667778
Prevotella veroralis	Fusobacterium pseudoperiodonticum	0.028	+	0.558582
Selenomonas sp. oral taxon 136	Fusobacterium pseudoperiodonticum	0.03	+	0.510974
Selenomonas sp. oral taxon 478	Fusobacterium pseudoperiodonticum	0.044	+	0.482597
Veillonella atypica	Fusobacterium pseudoperiodonticum	0	+	0.709582
Fusobacterium hwasookii	Fusobacterium pseudoperiodonticum	0.038	+	0.515669
Parvimonas micra	Fusobacterium sp. oral taxon 203	0.016	+	0.536961
Fusobacterium hwasookii	Fusobacterium sp. oral taxon 203	0.028	+	0.593495
Fusobacterium nucleatum	Fusobacterium sp. oral taxon 203	0.03	+	0.617497
Rothia aeria	Leptotrichia buccalis	0.044	-	0.518157
Capnocytophaga sp. oral taxon 864	Leptotrichia buccalis	0.048	-	0.420764
Selenomonas sputigena	Leptotrichia buccalis	0.04	+	0.54409
Capnocytophaga ochracea	Leptotrichia hofstadii	0.014	+	0.60304
Capnocytophaga sp. oral taxon 323	Leptotrichia hofstadii	0.03	+	0.614898
Capnocytophaga sp. oral taxon 864	Leptotrichia hofstadii	0.038	+	0.575616
Capnocytophaga sp. oral taxon 902	Leptotrichia hofstadii	0.03	+	0.605721
Streptococcus cristatus	Leptotrichia hofstadii	0.014	+	0.688386
Veillonella parvula	Leptotrichia hofstadii	0.01	+	0.592844
Fusobacterium hwasookii	Leptotrichia hofstadii	0.04	+	0.572152
Fusobacterium nucleatum	Leptotrichia hofstadii	0.024	+	0.563335
Actinomyces naeslundii	Leptotrichia hongkongensis	0.006	+	0.609738
Actinomyces oris	Leptotrichia hongkongensis	0.028	+	0.481666
Actinomyces sp. oral taxon 169	Leptotrichia hongkongensis	0.004	+	0.618973
Rothia dentocariosa	Leptotrichia hongkongensis	0.002	+	0.782193
Porphyromonas endodontalis	Leptotrichia hongkongensis	0.006	-	0.681665
Porphyromonas gingivalis	Leptotrichia hongkongensis	0.002	-	0.66069
Porphyromonas sp. oral taxon 275	Leptotrichia hongkongensis	0.01	+	0.466773
Prevotella dentalis	Leptotrichia hongkongensis	0.02	-	0.525281
Prevotella fusca	Leptotrichia hongkongensis	0.002	-	0.547851
Prevotella intermedia	Leptotrichia hongkongensis	0	-	0.875487
Prevotella melaninogenica	Leptotrichia hongkongensis	0.048	-	0.454985
Prevotella veroralis	Leptotrichia hongkongensis	0.034	-	0.511133
Tannerella forsythia	Leptotrichia hongkongensis	0	-	0.682071
Capnocytophaga gingivalis	Leptotrichia hongkongensis	0	+	0.940222
Capnocytophaga haemolytica	Leptotrichia hongkongensis	0.002	+	0.606066
Capnocytophaga ochracea	Leptotrichia hongkongensis	0.012	+	0.572761
Capnocytophaga sp. oral taxon 323	Leptotrichia hongkongensis	0.01	+	0.611189
Capnocytophaga sp. oral taxon 864	Leptotrichia hongkongensis	0.01	+	0.647851
Capnocytophaga sp. oral taxon 878	Leptotrichia hongkongensis	0	+	0.805571
Capnocytophaga sp. oral taxon 902	Leptotrichia hongkongensis	0.014	+	0.580623
Capnocytophaga sputigena	Leptotrichia hongkongensis	0.014	+	0.62676
Candidatus Nanosynbacter lyticus	Leptotrichia hongkongensis	0.028	-	0.554414
Streptococcus cristatus	Leptotrichia hongkongensis	0.008	+	0.57639
Streptococcus gordonii	Leptotrichia hongkongensis	0.008	+	0.597056
Streptococcus sanguinis	Leptotrichia hongkongensis	0.004	+	0.701677
Filifactor alocis	Leptotrichia hongkongensis	0	-	0.707461
Veillonella parvula	Leptotrichia hongkongensis	0.01	+	0.589148
Leptotrichia hofstadii	Leptotrichia hongkongensis	0.034	+	0.528563
Actinomyces sp. HMT897	Leptotrichia shahii	0.048	-	0.380846
Actinomyces sp. oral taxon 897	Leptotrichia shahii	0.042	-	0.405351
Candidatus Nanosynbacter featherlites	Leptotrichia shahii	0.032	-	0.573617
Selenomonas sputigena	Leptotrichia shahii	0.024	+	0.401763
Veillonella atypica	Leptotrichia shahii	0.014	+	0.379474
Rothia dentocariosa	Leptotrichia sp. oral taxon 212	0.048	+	0.547906
Prevotella intermedia	Leptotrichia sp. oral taxon 212	0.022	-	0.553137
Capnocytophaga gingivalis	Leptotrichia sp. oral taxon 212	0.016	+	0.594577
Capnocytophaga haemolytica	Leptotrichia sp. oral taxon 212	0.016	+	0.390849
Capnocytophaga sp. oral taxon 878	Leptotrichia sp. oral taxon 212	0.004	+	0.537536
Granulicatella adiacens	Leptotrichia sp. oral taxon 212	0.032	-	0.510232
Streptococcus sanguinis	Leptotrichia sp. oral taxon 212	0.036	+	0.656963
Leptotrichia hongkongensis	Leptotrichia sp. oral taxon 212	0.012	+	0.580703
Actinomyces naeslundii	Leptotrichia sp. oral taxon 498	0.012	-	0.408864
Actinomyces oris	Leptotrichia sp. oral taxon 498	0.002	-	0.508146
Actinomyces sp. HMT 175	Leptotrichia sp. oral taxon 498	0.002	-	0.460618
Actinomyces sp. oral taxon 169	Leptotrichia sp. oral taxon 498	0	-	0.517385
Actinomyces sp. oral taxon 171	Leptotrichia sp. oral taxon 498	0.032	-	0.322365
Rothia dentocariosa	Leptotrichia sp. oral taxon 498	0.01	-	0.613656
Porphyromonas gingivalis	Leptotrichia sp. oral taxon 498	0.01	+	0.393453
Porphyromonas sp. oral taxon 275	Leptotrichia sp. oral taxon 498	0.01	-	0.42911
Prevotella dentalis	Leptotrichia sp. oral taxon 498	0.018	+	0.378864
Prevotella fusca	Leptotrichia sp. oral taxon 498	0.016	+	0.386351
Prevotella intermedia	Leptotrichia sp. oral taxon 498	0.004	+	0.590439
Prevotella jejuni	Leptotrichia sp. oral taxon 498	0.016	+	0.462719
Prevotella melaninogenica	Leptotrichia sp. oral taxon 498	0.016	+	0.610765
Prevotella veroralis	Leptotrichia sp. oral taxon 498	0.002	+	0.659333
Tannerella forsythia	Leptotrichia sp. oral taxon 498	0.014	+	0.435225
Capnocytophaga gingivalis	Leptotrichia sp. oral taxon 498	0	-	0.687089
Capnocytophaga sp. oral taxon 878	Leptotrichia sp. oral taxon 498	0.006	-	0.491541
Streptococcus sanguinis	Leptotrichia sp. oral taxon 498	0.008	-	0.429213
Filifactor alocis	Leptotrichia sp. oral taxon 498	0.006	+	0.528138
Veillonella atypica	Leptotrichia sp. oral taxon 498	0.04	+	0.356257
Fusobacterium pseudoperiodonticum	Leptotrichia sp. oral taxon 498	0.012	+	0.582913
Leptotrichia hongkongensis	Leptotrichia sp. oral taxon 498	0.004	-	0.593195
Leptotrichia sp. oral taxon 212	Leptotrichia sp. oral taxon 498	0.024	-	0.505556
Actinomyces sp. oral taxon 169	Leptotrichia trevisanii	0.038	+	0.395041
Pauljensenia hongkongensis	Leptotrichia trevisanii	0.006	+	0.4868
Rothia dentocariosa	Leptotrichia trevisanii	0.02	+	0.47831
Prevotella dentalis	Leptotrichia trevisanii	0.026	-	0.518529
Capnocytophaga gingivalis	Leptotrichia trevisanii	0.024	+	0.518937
Streptococcus cristatus	Leptotrichia trevisanii	0.024	+	0.530163
Fusobacterium sp. oral taxon 203	Leptotrichia trevisanii	0.022	+	0.647744
Leptotrichia hofstadii	Leptotrichia trevisanii	0.012	+	0.6245
Leptotrichia hongkongensis	Leptotrichia trevisanii	0.034	+	0.525998
Prevotella enoeca	Leptotrichia wadei	0.002	+	0.617245
Prevotella jejuni	Leptotrichia wadei	0.002	+	0.530838
Prevotella melaninogenica	Leptotrichia wadei	0.038	+	0.51781
Prevotella sp. oral taxon 475	Leptotrichia wadei	0	+	0.754525
Prevotella veroralis	Leptotrichia wadei	0.006	+	0.627926
Tannerella serpentiformis	Leptotrichia wadei	0.01	+	0.614615
Granulicatella adiacens	Leptotrichia wadei	0.018	-	0.565829
Lachnoanaerobaculum umeaense	Leptotrichia wadei	0	+	0.647422
Selenomonas sp. oral taxon 126	Leptotrichia wadei	0.004	+	0.522162
Selenomonas sp. oral taxon 136	Leptotrichia wadei	0.004	+	0.631529
Selenomonas sp. oral taxon 478	Leptotrichia wadei	0.012	+	0.621559
Selenomonas sp. oral taxon 920	Leptotrichia wadei	0.012	+	0.612029
Selenomonas timonae	Leptotrichia wadei	0.002	+	0.625444
Fusobacterium pseudoperiodonticum	Leptotrichia wadei	0.006	+	0.535124
Actinomyces sp. oral taxon 414	Lautropia mirabilis	0.034	-	0.463801
Rothia aeria	Lautropia mirabilis	0.006	+	0.560106
Olsenella sp. oral taxon 807	Lautropia mirabilis	0.006	-	0.648427
Porphyromonas endodontalis	Lautropia mirabilis	0.03	-	0.295757
Porphyromonas gingivalis	Lautropia mirabilis	0.036	-	0.254284
Prevotella dentalis	Lautropia mirabilis	0.042	-	0.270556
Prevotella denticola	Lautropia mirabilis	0.028	-	0.533299
Capnocytophaga sputigena	Lautropia mirabilis	0.01	+	0.326715
Candidatus Nanosynbacter featherlites	Lautropia mirabilis	0.02	-	0.540012
Candidatus Nanosynbacter lyticus	Lautropia mirabilis	0.002	-	0.578035
Actinomyces sp. oral taxon 171	Ottowia sp. oral taxon 894	0.014	-	0.449799
Prevotella enoeca	Ottowia sp. oral taxon 894	0.02	-	0.526824
Veillonella parvula	Ottowia sp. oral taxon 894	0.034	-	0.506428
Actinomyces oris	Eikenella corrodens	0.03	+	0.353015
Actinomyces sp. oral taxon 169	Eikenella corrodens	0.01	+	0.49066
Actinomyces sp. oral taxon 414	Eikenella corrodens	0.028	-	0.57165
Rothia aeria	Eikenella corrodens	0.01	+	0.583471
Rothia dentocariosa	Eikenella corrodens	0.004	+	0.718784
Olsenella sp. oral taxon 807	Eikenella corrodens	0.016	-	0.433422
Porphyromonas endodontalis	Eikenella corrodens	0.032	-	0.518327
Porphyromonas gingivalis	Eikenella corrodens	0.016	-	0.516051
Porphyromonas sp. oral taxon 275	Eikenella corrodens	0.032	+	0.381869
Prevotella dentalis	Eikenella corrodens	0.006	-	0.480277
Prevotella denticola	Eikenella corrodens	0.004	-	0.660826
Prevotella fusca	Eikenella corrodens	0	-	0.53949
Prevotella intermedia	Eikenella corrodens	0	-	0.674202
Prevotella jejuni	Eikenella corrodens	0.024	-	0.49754
Prevotella melaninogenica	Eikenella corrodens	0.04	-	0.599826
Capnocytophaga gingivalis	Eikenella corrodens	0	+	0.82911
Capnocytophaga haemolytica	Eikenella corrodens	0.004	+	0.508354
Capnocytophaga sp. oral taxon 878	Eikenella corrodens	0	+	0.685197
Candidatus Nanosynbacter lyticus	Eikenella corrodens	0	-	0.456462
Streptococcus cristatus	Eikenella corrodens	0.032	+	0.483748
Streptococcus sanguinis	Eikenella corrodens	0.002	+	0.673757
Filifactor alocis	Eikenella corrodens	0.032	-	0.494982
Selenomonas sputigena	Eikenella corrodens	0.046	-	0.571039
Fusobacterium pseudoperiodonticum	Eikenella corrodens	0.008	-	0.569
Leptotrichia hongkongensis	Eikenella corrodens	0	+	0.801375
Leptotrichia sp. oral taxon 212	Eikenella corrodens	0.03	+	0.68713
Leptotrichia sp. oral taxon 498	Eikenella corrodens	0.002	-	0.74338
Rothia aeria	Kingella denitrificans	0.002	+	0.638872
Olsenella sp. oral taxon 807	Kingella denitrificans	0.004	-	0.67784
Prevotella dentalis	Kingella denitrificans	0.002	-	0.522447
Prevotella denticola	Kingella denitrificans	0.002	-	0.742356
Prevotella jejuni	Kingella denitrificans	0.044	-	0.356926
Candidatus Nanosynbacter featherlites	Kingella denitrificans	0.012	-	0.490155
Candidatus Nanosynbacter lyticus	Kingella denitrificans	0.002	-	0.593702
Lautropia mirabilis	Kingella denitrificans	0.006	+	0.66676
Actinomyces naeslundii	Kingella oralis	0.008	+	0.721082
Actinomyces oris	Kingella oralis	0.006	+	0.559503
Actinomyces sp. HMT 175	Kingella oralis	0.046	+	0.497356
Actinomyces sp. oral taxon 169	Kingella oralis	0	+	0.733942
Actinomyces sp. oral taxon 171	Kingella oralis	0.038	+	0.389415
Actinomyces viscosus	Kingella oralis	0.046	+	0.491539
Rothia aeria	Kingella oralis	0.024	+	0.592717
Rothia dentocariosa	Kingella oralis	0	+	0.733286
Porphyromonas endodontalis	Kingella oralis	0.032	-	0.450986
Porphyromonas gingivalis	Kingella oralis	0.012	-	0.582063
Prevotella dentalis	Kingella oralis	0.01	-	0.593667
Prevotella fusca	Kingella oralis	0.004	-	0.600156
Prevotella intermedia	Kingella oralis	0	-	0.747073
Prevotella jejuni	Kingella oralis	0.02	-	0.667626
Prevotella melaninogenica	Kingella oralis	0.008	-	0.651684
Prevotella multiformis	Kingella oralis	0.03	-	0.424986
Prevotella veroralis	Kingella oralis	0	-	0.669426
Tannerella forsythia	Kingella oralis	0.02	-	0.535532
Capnocytophaga gingivalis	Kingella oralis	0	+	0.881963
Capnocytophaga haemolytica	Kingella oralis	0.036	+	0.375416
Capnocytophaga ochracea	Kingella oralis	0.002	+	0.60295
Capnocytophaga sp. oral taxon 323	Kingella oralis	0.002	+	0.669078
Capnocytophaga sp. oral taxon 864	Kingella oralis	0.004	+	0.705855
Capnocytophaga sp. oral taxon 878	Kingella oralis	0	+	0.699903
Capnocytophaga sp. oral taxon 902	Kingella oralis	0.004	+	0.643508
Capnocytophaga sputigena	Kingella oralis	0.018	+	0.64841
Streptococcus cristatus	Kingella oralis	0.012	+	0.466081
Streptococcus sanguinis	Kingella oralis	0	+	0.695191
Filifactor alocis	Kingella oralis	0.006	-	0.594121
Selenomonas sputigena	Kingella oralis	0	-	0.698172
Veillonella atypica	Kingella oralis	0.026	-	0.526672
Veillonella parvula	Kingella oralis	0.022	+	0.56961
Fusobacterium pseudoperiodonticum	Kingella oralis	0.038	-	0.522378
Leptotrichia buccalis	Kingella oralis	0.042	-	0.473261
Leptotrichia hofstadii	Kingella oralis	0.022	+	0.517168
Leptotrichia hongkongensis	Kingella oralis	0	+	0.860423
Leptotrichia sp. oral taxon 498	Kingella oralis	0	-	0.656066
Leptotrichia trevisanii	Kingella oralis	0.022	+	0.545378
Eikenella corrodens	Kingella oralis	0.004	+	0.775699
Actinomyces naeslundii	Neisseria bacilliformis	0.034	+	0.442108
Actinomyces sp. oral taxon 169	Neisseria bacilliformis	0.012	+	0.475536
Actinomyces sp. oral taxon 171	Neisseria bacilliformis	0.018	+	0.471684
Actinomyces viscosus	Neisseria bacilliformis	0.038	+	0.559382
Rothia aeria	Neisseria bacilliformis	0	+	0.667457
Rothia dentocariosa	Neisseria bacilliformis	0.008	+	0.521529
Olsenella sp. oral taxon 807	Neisseria bacilliformis	0.008	-	0.533877
Porphyromonas endodontalis	Neisseria bacilliformis	0.008	-	0.581096
Porphyromonas gingivalis	Neisseria bacilliformis	0	-	0.627908
Prevotella dentalis	Neisseria bacilliformis	0.004	-	0.4905
Prevotella denticola	Neisseria bacilliformis	0.004	-	0.53908
Prevotella intermedia	Neisseria bacilliformis	0.01	-	0.483121
Prevotella jejuni	Neisseria bacilliformis	0.014	-	0.551208
Prevotella melaninogenica	Neisseria bacilliformis	0	-	0.692861
Prevotella veroralis	Neisseria bacilliformis	0.032	-	0.539507
Tannerella forsythia	Neisseria bacilliformis	0.016	-	0.569371
Capnocytophaga gingivalis	Neisseria bacilliformis	0.002	+	0.735037
Capnocytophaga sputigena	Neisseria bacilliformis	0.004	+	0.629035
Candidatus Nanosynbacter lyticus	Neisseria bacilliformis	0.022	-	0.454668
Streptococcus sanguinis	Neisseria bacilliformis	0	+	0.809283
Filifactor alocis	Neisseria bacilliformis	0.024	-	0.440362
Selenomonas sputigena	Neisseria bacilliformis	0.006	-	0.590998
Leptotrichia hongkongensis	Neisseria bacilliformis	0.004	+	0.663272
Leptotrichia sp. oral taxon 212	Neisseria bacilliformis	0.034	+	0.422969
Leptotrichia sp. oral taxon 498	Neisseria bacilliformis	0.008	-	0.51162
Leptotrichia trevisanii	Neisseria bacilliformis	0.034	+	0.604474
Eikenella corrodens	Neisseria bacilliformis	0.004	+	0.68216
Kingella denitrificans	Neisseria bacilliformis	0.01	+	0.639764
Kingella oralis	Neisseria bacilliformis	0.002	+	0.616301
Porphyromonas sp. oral taxon 275	Neisseria elongata	0	+	0.667682
Prevotella enoeca	Neisseria elongata	0.022	-	0.531263
Prevotella fusca	Neisseria elongata	0.004	-	0.435168
Prevotella intermedia	Neisseria elongata	0.03	-	0.535147
Prevotella jejuni	Neisseria elongata	0.022	-	0.361815
Prevotella oris	Neisseria elongata	0.008	-	0.597433
Prevotella veroralis	Neisseria elongata	0.002	-	0.564664
Streptococcus gordonii	Neisseria elongata	0.042	+	0.413052
Lachnoanaerobaculum umeaense	Neisseria elongata	0.04	-	0.477811
Fusobacterium pseudoperiodonticum	Neisseria elongata	0.01	-	0.496389
Leptotrichia sp. oral taxon 498	Neisseria elongata	0.002	-	0.635591
Eikenella corrodens	Neisseria elongata	0.046	+	0.49563
Kingella oralis	Neisseria elongata	0.032	+	0.440313
Actinomyces oris	Neisseria flavescens	0.036	-	0.354664
Actinomyces sp. HMT 175	Neisseria flavescens	0.04	-	0.311369
Rothia dentocariosa	Neisseria flavescens	0.016	-	0.508958
Arachnia propionica	Neisseria flavescens	0.012	+	0.410807
Arachnia rubra	Neisseria flavescens	0.024	+	0.441059
Capnocytophaga haemolytica	Neisseria flavescens	0.036	-	0.370729
Streptococcus cristatus	Neisseria flavescens	0.022	-	0.585521
Parvimonas micra	Neisseria flavescens	0.006	-	0.51758
Actinomyces sp. oral taxon 414	Neisseria macacae	0.004	-	0.636993
Rothia aeria	Neisseria macacae	0	+	0.756102
Arachnia propionica	Neisseria macacae	0	+	0.770018
Arachnia rubra	Neisseria macacae	0	+	0.89723
Olsenella sp. oral taxon 807	Neisseria macacae	0	-	0.717246
Prevotella dentalis	Neisseria macacae	0.006	-	0.496131
Prevotella denticola	Neisseria macacae	0.018	-	0.481035
Prevotella enoeca	Neisseria macacae	0	-	0.539008
Prevotella fusca	Neisseria macacae	0.034	-	0.461307
Prevotella jejuni	Neisseria macacae	0	-	0.588374
Prevotella melaninogenica	Neisseria macacae	0.004	-	0.52108
Prevotella nigrescens	Neisseria macacae	0	-	0.611288
Prevotella oris	Neisseria macacae	0.014	-	0.45443
Prevotella veroralis	Neisseria macacae	0.006	-	0.475759
Streptococcus sanguinis	Neisseria macacae	0.014	+	0.683216
Selenomonas sp. oral taxon 126	Neisseria macacae	0.004	-	0.615299
Selenomonas sp. oral taxon 136	Neisseria macacae	0.044	-	0.468032
Selenomonas sp. oral taxon 920	Neisseria macacae	0.036	-	0.525252
Selenomonas sputigena	Neisseria macacae	0	-	0.763874
Veillonella atypica	Neisseria macacae	0.004	-	0.643785
Parvimonas micra	Neisseria macacae	0	-	0.589818
Fusobacterium pseudoperiodonticum	Neisseria macacae	0.022	-	0.484839
Leptotrichia shahii	Neisseria macacae	0.018	-	0.420333
Neisseria elongata	Neisseria macacae	0.024	+	0.55236
Neisseria flavescens	Neisseria macacae	0.028	+	0.45705
Actinomyces sp. oral taxon 414	Neisseria meningitidis	0.042	-	0.547486
Rothia aeria	Neisseria meningitidis	0.014	+	0.575686
Arachnia propionica	Neisseria meningitidis	0	+	0.771326
Arachnia rubra	Neisseria meningitidis	0	+	0.778487
Olsenella sp. oral taxon 807	Neisseria meningitidis	0	-	0.655291
Porphyromonas gingivalis	Neisseria meningitidis	0.004	-	0.650752
Porphyromonas sp. oral taxon 275	Neisseria meningitidis	0.038	+	0.468562
Prevotella dentalis	Neisseria meningitidis	0.048	-	0.411285
Prevotella jejuni	Neisseria meningitidis	0.014	-	0.408392
Streptococcus gordonii	Neisseria meningitidis	0.038	+	0.384539
Selenomonas sp. oral taxon 126	Neisseria meningitidis	0.028	-	0.541142
Selenomonas sputigena	Neisseria meningitidis	0.018	-	0.52226
Veillonella atypica	Neisseria meningitidis	0.012	-	0.516926
Parvimonas micra	Neisseria meningitidis	0	-	0.609414
Neisseria elongata	Neisseria meningitidis	0.01	+	0.615614
Neisseria flavescens	Neisseria meningitidis	0	+	0.703196
Neisseria macacae	Neisseria meningitidis	0	+	0.852026
Actinomyces sp. oral taxon 414	Neisseria mucosa	0.048	-	0.541744
Rothia aeria	Neisseria mucosa	0.046	+	0.486491
Arachnia propionica	Neisseria mucosa	0	+	0.627891
Arachnia rubra	Neisseria mucosa	0	+	0.686258
Olsenella sp. oral taxon 807	Neisseria mucosa	0	-	0.623909
Porphyromonas gingivalis	Neisseria mucosa	0.012	-	0.593674
Porphyromonas sp. oral taxon 275	Neisseria mucosa	0.014	+	0.451107
Prevotella fusca	Neisseria mucosa	0.034	-	0.439965
Prevotella oris	Neisseria mucosa	0.036	-	0.467865
Streptococcus gordonii	Neisseria mucosa	0.04	+	0.394588
Selenomonas sp. oral taxon 126	Neisseria mucosa	0.028	-	0.537634
Veillonella atypica	Neisseria mucosa	0.006	-	0.503135
Parvimonas micra	Neisseria mucosa	0.004	-	0.566932
Fusobacterium pseudoperiodonticum	Neisseria mucosa	0.008	-	0.471785
Neisseria elongata	Neisseria mucosa	0.022	+	0.605491
Neisseria flavescens	Neisseria mucosa	0	+	0.737559
Neisseria macacae	Neisseria mucosa	0	+	0.778415
Neisseria meningitidis	Neisseria mucosa	0	+	0.921687
Actinomyces sp. oral taxon 414	Neisseria sicca	0.008	-	0.620769
Rothia aeria	Neisseria sicca	0.002	+	0.689766
Arachnia propionica	Neisseria sicca	0	+	0.712552
Arachnia rubra	Neisseria sicca	0	+	0.853593
Olsenella sp. oral taxon 807	Neisseria sicca	0	-	0.633052
Prevotella denticola	Neisseria sicca	0.032	-	0.420912
Prevotella enoeca	Neisseria sicca	0.012	-	0.445105
Prevotella jejuni	Neisseria sicca	0	-	0.459886
Prevotella melaninogenica	Neisseria sicca	0.03	-	0.38256
Prevotella nigrescens	Neisseria sicca	0	-	0.544617
Prevotella oris	Neisseria sicca	0.032	-	0.447767
Prevotella veroralis	Neisseria sicca	0.012	-	0.416053
Selenomonas sp. oral taxon 126	Neisseria sicca	0.012	-	0.563219
Selenomonas sputigena	Neisseria sicca	0	-	0.668334
Veillonella atypica	Neisseria sicca	0.01	-	0.577051
Parvimonas micra	Neisseria sicca	0.002	-	0.592481
Leptotrichia shahii	Neisseria sicca	0.018	-	0.407759
Neisseria elongata	Neisseria sicca	0.01	+	0.630959
Neisseria flavescens	Neisseria sicca	0.008	+	0.516669
Neisseria macacae	Neisseria sicca	0	+	0.960677
Neisseria meningitidis	Neisseria sicca	0	+	0.868099
Neisseria mucosa	Neisseria sicca	0	+	0.799361
Actinomyces sp. oral taxon 414	Neisseria sp. KEM232	0.002	-	0.589136
Arachnia rubra	Neisseria sp. KEM232	0	+	0.69018
Olsenella sp. oral taxon 807	Neisseria sp. KEM232	0	-	0.747735
Prevotella dentalis	Neisseria sp. KEM232	0.024	-	0.52866
Prevotella denticola	Neisseria sp. KEM232	0.016	-	0.545292
Prevotella enoeca	Neisseria sp. KEM232	0.04	-	0.475149
Prevotella nigrescens	Neisseria sp. KEM232	0.032	-	0.554666
Prevotella veroralis	Neisseria sp. KEM232	0.036	-	0.489558
Streptococcus sanguinis	Neisseria sp. KEM232	0	+	0.610686
Selenomonas sputigena	Neisseria sp. KEM232	0.02	-	0.585913
Parvimonas micra	Neisseria sp. KEM232	0.006	-	0.492161
Fusobacterium nucleatum	Neisseria sp. KEM232	0.008	-	0.545416
Leptotrichia sp. oral taxon 212	Neisseria sp. KEM232	0.034	+	0.586235
Lautropia mirabilis	Neisseria sp. KEM232	0.008	+	0.345263
Kingella denitrificans	Neisseria sp. KEM232	0.006	+	0.578754
Neisseria bacilliformis	Neisseria sp. KEM232	0.004	+	0.567179
Neisseria elongata	Neisseria sp. KEM232	0.048	+	0.414006
Neisseria macacae	Neisseria sp. KEM232	0	+	0.626883
Neisseria meningitidis	Neisseria sp. KEM232	0.01	+	0.5866
Neisseria mucosa	Neisseria sp. KEM232	0.012	+	0.500815
Neisseria sicca	Neisseria sp. KEM232	0.002	+	0.56065
Actinomyces sp. oral taxon 414	Neisseria sp. oral taxon 014	0	-	0.700574
Rothia aeria	Neisseria sp. oral taxon 014	0.006	+	0.587158
Arachnia propionica	Neisseria sp. oral taxon 014	0	+	0.759037
Arachnia rubra	Neisseria sp. oral taxon 014	0	+	0.881058
Olsenella sp. oral taxon 807	Neisseria sp. oral taxon 014	0.002	-	0.621689
Prevotella dentalis	Neisseria sp. oral taxon 014	0.012	-	0.506866
Prevotella denticola	Neisseria sp. oral taxon 014	0.018	-	0.489031
Prevotella enoeca	Neisseria sp. oral taxon 014	0	-	0.632502
Prevotella jejuni	Neisseria sp. oral taxon 014	0.002	-	0.532773
Prevotella melaninogenica	Neisseria sp. oral taxon 014	0.046	-	0.430697
Prevotella multiformis	Neisseria sp. oral taxon 014	0.042	-	0.43485
Prevotella nigrescens	Neisseria sp. oral taxon 014	0.002	-	0.616926
Prevotella oris	Neisseria sp. oral taxon 014	0.042	-	0.455522
Prevotella veroralis	Neisseria sp. oral taxon 014	0.012	-	0.502995
Streptococcus oralis	Neisseria sp. oral taxon 014	0.016	-	0.53122
Selenomonas sp. oral taxon 126	Neisseria sp. oral taxon 014	0.004	-	0.590928
Selenomonas sp. oral taxon 136	Neisseria sp. oral taxon 014	0.006	-	0.586346
Selenomonas sp. oral taxon 478	Neisseria sp. oral taxon 014	0.024	-	0.56807
Selenomonas sp. oral taxon 920	Neisseria sp. oral taxon 014	0.01	-	0.57645
Selenomonas sputigena	Neisseria sp. oral taxon 014	0	-	0.698813
Selenomonas timonae	Neisseria sp. oral taxon 014	0.036	-	0.516509
Veillonella atypica	Neisseria sp. oral taxon 014	0.006	-	0.632678
Parvimonas micra	Neisseria sp. oral taxon 014	0.01	-	0.535444
Fusobacterium pseudoperiodonticum	Neisseria sp. oral taxon 014	0.046	-	0.487866
Neisseria macacae	Neisseria sp. oral taxon 014	0	+	0.858251
Neisseria meningitidis	Neisseria sp. oral taxon 014	0	+	0.674243
Neisseria mucosa	Neisseria sp. oral taxon 014	0.004	+	0.575479
Neisseria sicca	Neisseria sp. oral taxon 014	0	+	0.787304
Neisseria sp. KEM232	Neisseria sp. oral taxon 014	0.002	+	0.62705
Actinomyces oris	Neisseria subflava	0.006	-	0.445585
Actinomyces sp. HMT 175	Neisseria subflava	0.016	-	0.394483
Actinomyces sp. oral taxon 169	Neisseria subflava	0.016	-	0.409645
Actinomyces sp. oral taxon 171	Neisseria subflava	0.04	-	0.352405
Rothia dentocariosa	Neisseria subflava	0	-	0.634804
Capnocytophaga haemolytica	Neisseria subflava	0.018	-	0.487479
Capnocytophaga sp. oral taxon 323	Neisseria subflava	0.016	-	0.559902
Capnocytophaga sp. oral taxon 864	Neisseria subflava	0.026	-	0.522315
Capnocytophaga sp. oral taxon 902	Neisseria subflava	0.02	-	0.57727
Streptococcus cristatus	Neisseria subflava	0.014	-	0.570106
Veillonella parvula	Neisseria subflava	0.044	-	0.559129
Parvimonas micra	Neisseria subflava	0.02	-	0.469685
Leptotrichia hongkongensis	Neisseria subflava	0.026	-	0.436801
Ottowia sp. oral taxon 894	Neisseria subflava	0.038	+	0.511792
Kingella oralis	Neisseria subflava	0.026	-	0.438392
Neisseria flavescens	Neisseria subflava	0	+	0.969384
Neisseria meningitidis	Neisseria subflava	0.002	+	0.588566
Neisseria mucosa	Neisseria subflava	0.002	+	0.592565
Actinomyces naeslundii	Desulfobulbus oralis	0	-	0.720703
Actinomyces oris	Desulfobulbus oralis	0.01	-	0.61393
Actinomyces sp. oral taxon 169	Desulfobulbus oralis	0	-	0.65293
Actinomyces sp. oral taxon 171	Desulfobulbus oralis	0.006	-	0.599138
Actinomyces viscosus	Desulfobulbus oralis	0	-	0.71236
Corynebacterium matruchotii	Desulfobulbus oralis	0.008	-	0.577873
Rothia dentocariosa	Desulfobulbus oralis	0.002	-	0.615197
Porphyromonas endodontalis	Desulfobulbus oralis	0	+	0.650146
Porphyromonas gingivalis	Desulfobulbus oralis	0	+	0.668356
Porphyromonas sp. oral taxon 275	Desulfobulbus oralis	0.024	-	0.385993
Prevotella dentalis	Desulfobulbus oralis	0.006	+	0.499571
Prevotella intermedia	Desulfobulbus oralis	0	+	0.796337
Tannerella forsythia	Desulfobulbus oralis	0	+	0.780626
Tannerella serpentiformis	Desulfobulbus oralis	0.024	-	0.51835
Capnocytophaga endodontalis	Desulfobulbus oralis	0.028	-	0.479031
Capnocytophaga gingivalis	Desulfobulbus oralis	0	-	0.660292
Capnocytophaga haemolytica	Desulfobulbus oralis	0.004	-	0.590739
Capnocytophaga sp. oral taxon 323	Desulfobulbus oralis	0.014	-	0.563088
Capnocytophaga sp. oral taxon 864	Desulfobulbus oralis	0.014	-	0.581009
Capnocytophaga sp. oral taxon 878	Desulfobulbus oralis	0	-	0.635259
Capnocytophaga sp. oral taxon 902	Desulfobulbus oralis	0.01	-	0.587793
Capnocytophaga sputigena	Desulfobulbus oralis	0	-	0.620921
Streptococcus cristatus	Desulfobulbus oralis	0.024	-	0.439718
Streptococcus gordonii	Desulfobulbus oralis	0.028	-	0.494925
Streptococcus sanguinis	Desulfobulbus oralis	0.016	-	0.481773
Filifactor alocis	Desulfobulbus oralis	0	+	0.748599
Veillonella parvula	Desulfobulbus oralis	0	-	0.71606
Leptotrichia hongkongensis	Desulfobulbus oralis	0	-	0.720792
Leptotrichia trevisanii	Desulfobulbus oralis	0.016	-	0.554837
Eikenella corrodens	Desulfobulbus oralis	0.028	-	0.405952
Kingella oralis	Desulfobulbus oralis	0.002	-	0.58939
Neisseria bacilliformis	Desulfobulbus oralis	0.024	-	0.486191
Neisseria subflava	Desulfobulbus oralis	0.042	+	0.475061
Porphyromonas endodontalis	Desulfomicrobium orale	0.006	+	0.468034
Porphyromonas gingivalis	Desulfomicrobium orale	0.004	+	0.489256
Porphyromonas sp. oral taxon 275	Desulfomicrobium orale	0.038	-	0.653796
Prevotella intermedia	Desulfomicrobium orale	0.004	+	0.54416
Tannerella forsythia	Desulfomicrobium orale	0.006	+	0.390915
Capnocytophaga haemolytica	Desulfomicrobium orale	0.004	-	0.473153
Capnocytophaga sputigena	Desulfomicrobium orale	0.028	-	0.409891
Streptococcus gordonii	Desulfomicrobium orale	0.022	-	0.49925
Filifactor alocis	Desulfomicrobium orale	0.006	+	0.450548
Neisseria bacilliformis	Desulfomicrobium orale	0.02	-	0.29046
Neisseria mucosa	Desulfomicrobium orale	0.048	-	0.27356
Desulfobulbus oralis	Desulfomicrobium orale	0.002	+	0.449192
Actinomyces sp. oral taxon 169	Campylobacter concisus	0.004	-	0.438756
Rothia dentocariosa	Campylobacter concisus	0.034	-	0.563551
Prevotella enoeca	Campylobacter concisus	0.01	+	0.6596
Prevotella fusca	Campylobacter concisus	0.002	+	0.673687
Prevotella intermedia	Campylobacter concisus	0.006	+	0.448383
Prevotella jejuni	Campylobacter concisus	0.006	+	0.617055
Prevotella melaninogenica	Campylobacter concisus	0.014	+	0.687036
Prevotella oris	Campylobacter concisus	0.022	+	0.626632
Prevotella sp. oral taxon 475	Campylobacter concisus	0.022	+	0.302457
Prevotella veroralis	Campylobacter concisus	0.004	+	0.743583
Capnocytophaga gingivalis	Campylobacter concisus	0.002	-	0.671568
Capnocytophaga sp. oral taxon 878	Campylobacter concisus	0.036	-	0.475229
Streptococcus sanguinis	Campylobacter concisus	0.048	-	0.413721
Lachnoanaerobaculum umeaense	Campylobacter concisus	0.022	+	0.485708
Selenomonas sp. oral taxon 126	Campylobacter concisus	0.01	+	0.421556
Selenomonas sp. oral taxon 136	Campylobacter concisus	0.02	+	0.49588
Selenomonas sp. oral taxon 478	Campylobacter concisus	0.024	+	0.457289
Selenomonas sp. oral taxon 920	Campylobacter concisus	0.036	+	0.3142
Selenomonas sputigena	Campylobacter concisus	0.01	+	0.640054
Selenomonas timonae	Campylobacter concisus	0.016	+	0.344532
Veillonella atypica	Campylobacter concisus	0.026	+	0.343834
Fusobacterium pseudoperiodonticum	Campylobacter concisus	0.026	+	0.579001
Leptotrichia buccalis	Campylobacter concisus	0.038	+	0.344821
Leptotrichia hongkongensis	Campylobacter concisus	0.008	-	0.601538
Leptotrichia sp. oral taxon 498	Campylobacter concisus	0.002	+	0.757293
Leptotrichia wadei	Campylobacter concisus	0.002	+	0.426527
Eikenella corrodens	Campylobacter concisus	0.028	-	0.792142
Kingella oralis	Campylobacter concisus	0	-	0.738544
Neisseria elongata	Campylobacter concisus	0.002	-	0.566355
Neisseria macacae	Campylobacter concisus	0.03	-	0.344569
Neisseria sicca	Campylobacter concisus	0.046	-	0.257659
Actinomyces sp. oral taxon 414	Campylobacter gracilis	0.034	+	0.552486
Corynebacterium matruchotii	Campylobacter gracilis	0.024	+	0.538121
Olsenella sp. oral taxon 807	Campylobacter gracilis	0.034	+	0.518838
Prevotella enoeca	Campylobacter gracilis	0.018	+	0.540639
Tannerella serpentiformis	Campylobacter gracilis	0.04	+	0.486559
Capnocytophaga endodontalis	Campylobacter gracilis	0.016	+	0.538792
Capnocytophaga ochracea	Campylobacter gracilis	0.01	+	0.441721
Capnocytophaga sp. oral taxon 323	Campylobacter gracilis	0	+	0.500807
Capnocytophaga sp. oral taxon 864	Campylobacter gracilis	0.002	+	0.460466
Capnocytophaga sp. oral taxon 902	Campylobacter gracilis	0	+	0.542583
Lachnoanaerobaculum umeaense	Campylobacter gracilis	0.012	+	0.492026
Selenomonas sp. oral taxon 136	Campylobacter gracilis	0.028	+	0.458012
Selenomonas sp. oral taxon 478	Campylobacter gracilis	0.026	+	0.431826
Veillonella parvula	Campylobacter gracilis	0.002	+	0.558423
Fusobacterium nucleatum	Campylobacter gracilis	0.046	+	0.429637
Lautropia mirabilis	Campylobacter gracilis	0.026	-	0.381574
Kingella denitrificans	Campylobacter gracilis	0.006	-	0.636419
Neisseria sp. KEM232	Campylobacter gracilis	0.008	-	0.633405
Fusobacterium sp. oral taxon 203	Campylobacter rectus	0.008	-	0.446674
Prevotella enoeca	Campylobacter showae	0.04	+	0.494103
Prevotella jejuni	Campylobacter showae	0.02	+	0.393866
Prevotella sp. oral taxon 475	Campylobacter showae	0	+	0.797816
Tannerella serpentiformis	Campylobacter showae	0.012	+	0.579696
Granulicatella adiacens	Campylobacter showae	0.004	-	0.532643
Lachnoanaerobaculum umeaense	Campylobacter showae	0.002	+	0.61062
Selenomonas sp. oral taxon 126	Campylobacter showae	0	+	0.706571
Selenomonas sp. oral taxon 136	Campylobacter showae	0	+	0.735345
Selenomonas sp. oral taxon 478	Campylobacter showae	0	+	0.75043
Selenomonas sp. oral taxon 920	Campylobacter showae	0	+	0.758744
Selenomonas timonae	Campylobacter showae	0	+	0.750719
Fusobacterium sp. oral taxon 203	Campylobacter showae	0.014	-	0.519073
Leptotrichia sp. oral taxon 212	Campylobacter showae	0.012	+	0.498674
Leptotrichia wadei	Campylobacter showae	0.014	+	0.543014
Campylobacter rectus	Campylobacter showae	0.002	+	0.563998
Actinomyces naeslundii	Cardiobacterium hominis	0.008	+	0.762996
Actinomyces oris	Cardiobacterium hominis	0.006	+	0.607905
Actinomyces sp. HMT 175	Cardiobacterium hominis	0.028	+	0.540816
Actinomyces sp. oral taxon 169	Cardiobacterium hominis	0	+	0.720956
Actinomyces sp. oral taxon 171	Cardiobacterium hominis	0.012	+	0.607459
Actinomyces viscosus	Cardiobacterium hominis	0.038	+	0.658772
Rothia aeria	Cardiobacterium hominis	0	+	0.628129
Rothia dentocariosa	Cardiobacterium hominis	0.006	+	0.598952
Arachnia propionica	Cardiobacterium hominis	0.046	+	0.579872
Arachnia rubra	Cardiobacterium hominis	0.018	+	0.517031
Olsenella sp. oral taxon 807	Cardiobacterium hominis	0.028	-	0.484718
Porphyromonas endodontalis	Cardiobacterium hominis	0.042	-	0.39161
Porphyromonas gingivalis	Cardiobacterium hominis	0	-	0.669865
Porphyromonas sp. oral taxon 275	Cardiobacterium hominis	0.048	+	0.317836
Prevotella dentalis	Cardiobacterium hominis	0	-	0.688577
Prevotella denticola	Cardiobacterium hominis	0	-	0.63898
Prevotella enoeca	Cardiobacterium hominis	0.022	-	0.574787
Prevotella intermedia	Cardiobacterium hominis	0.004	-	0.65259
Prevotella jejuni	Cardiobacterium hominis	0.004	-	0.777669
Prevotella melaninogenica	Cardiobacterium hominis	0.002	-	0.797701
Prevotella multiformis	Cardiobacterium hominis	0	-	0.554294
Prevotella nigrescens	Cardiobacterium hominis	0.034	-	0.453571
Prevotella oris	Cardiobacterium hominis	0.026	-	0.46821
Prevotella veroralis	Cardiobacterium hominis	0	-	0.746695
Tannerella forsythia	Cardiobacterium hominis	0.01	-	0.597848
Capnocytophaga gingivalis	Cardiobacterium hominis	0.002	+	0.780549
Capnocytophaga sp. oral taxon 878	Cardiobacterium hominis	0.018	+	0.600201
Capnocytophaga sputigena	Cardiobacterium hominis	0.02	+	0.523139
Streptococcus sanguinis	Cardiobacterium hominis	0	+	0.685919
Filifactor alocis	Cardiobacterium hominis	0	-	0.62474
Selenomonas sputigena	Cardiobacterium hominis	0	-	0.645358
Veillonella atypica	Cardiobacterium hominis	0	-	0.639119
Fusobacterium pseudoperiodonticum	Cardiobacterium hominis	0	-	0.754228
Leptotrichia hongkongensis	Cardiobacterium hominis	0.008	+	0.656417
Leptotrichia sp. oral taxon 498	Cardiobacterium hominis	0	-	0.758749
Leptotrichia wadei	Cardiobacterium hominis	0.048	-	0.413197
Eikenella corrodens	Cardiobacterium hominis	0	+	0.776793
Kingella oralis	Cardiobacterium hominis	0	+	0.814126
Neisseria bacilliformis	Cardiobacterium hominis	0	+	0.715909
Neisseria elongata	Cardiobacterium hominis	0.006	+	0.529879
Neisseria macacae	Cardiobacterium hominis	0.004	+	0.537063
Neisseria sicca	Cardiobacterium hominis	0.046	+	0.403281
Neisseria sp. oral taxon 014	Cardiobacterium hominis	0.038	+	0.465063
Desulfobulbus oralis	Cardiobacterium hominis	0.016	-	0.537757
Campylobacter concisus	Cardiobacterium hominis	0.004	-	0.722175
Actinomyces naeslundii	Cardiobacterium sp. Marseille-Q4385	0.028	+	0.584089
Actinomyces sp. oral taxon 171	Cardiobacterium sp. Marseille-Q4385	0.028	+	0.360152
Actinomyces sp. oral taxon 414	Cardiobacterium sp. Marseille-Q4385	0.026	-	0.579944
Actinomyces viscosus	Cardiobacterium sp. Marseille-Q4385	0.038	+	0.41838
Rothia aeria	Cardiobacterium sp. Marseille-Q4385	0	+	0.679477
Rothia dentocariosa	Cardiobacterium sp. Marseille-Q4385	0.022	+	0.628535
Olsenella sp. oral taxon 807	Cardiobacterium sp. Marseille-Q4385	0.002	-	0.623222
Porphyromonas endodontalis	Cardiobacterium sp. Marseille-Q4385	0.024	-	0.61417
Porphyromonas gingivalis	Cardiobacterium sp. Marseille-Q4385	0.002	-	0.601822
Prevotella dentalis	Cardiobacterium sp. Marseille-Q4385	0.002	-	0.590818
Prevotella denticola	Cardiobacterium sp. Marseille-Q4385	0	-	0.704798
Prevotella fusca	Cardiobacterium sp. Marseille-Q4385	0.006	-	0.560786
Prevotella intermedia	Cardiobacterium sp. Marseille-Q4385	0.01	-	0.614918
Prevotella jejuni	Cardiobacterium sp. Marseille-Q4385	0.01	-	0.473108
Prevotella melaninogenica	Cardiobacterium sp. Marseille-Q4385	0.016	-	0.538325
Prevotella multiformis	Cardiobacterium sp. Marseille-Q4385	0.026	-	0.411637
Tannerella forsythia	Cardiobacterium sp. Marseille-Q4385	0.026	-	0.533538
Capnocytophaga gingivalis	Cardiobacterium sp. Marseille-Q4385	0.006	+	0.757028
Capnocytophaga sp. oral taxon 864	Cardiobacterium sp. Marseille-Q4385	0.036	+	0.570563
Capnocytophaga sp. oral taxon 878	Cardiobacterium sp. Marseille-Q4385	0.004	+	0.734307
Capnocytophaga sputigena	Cardiobacterium sp. Marseille-Q4385	0.012	+	0.728189
Candidatus Nanosynbacter lyticus	Cardiobacterium sp. Marseille-Q4385	0.002	-	0.593835
Streptococcus sanguinis	Cardiobacterium sp. Marseille-Q4385	0.002	+	0.748454
Filifactor alocis	Cardiobacterium sp. Marseille-Q4385	0.02	-	0.53417
Selenomonas sputigena	Cardiobacterium sp. Marseille-Q4385	0.028	-	0.572128
Veillonella atypica	Cardiobacterium sp. Marseille-Q4385	0.03	-	0.497232
Fusobacterium pseudoperiodonticum	Cardiobacterium sp. Marseille-Q4385	0.008	-	0.607105
Leptotrichia hongkongensis	Cardiobacterium sp. Marseille-Q4385	0.006	+	0.720067
Leptotrichia sp. oral taxon 212	Cardiobacterium sp. Marseille-Q4385	0.02	+	0.665788
Lautropia mirabilis	Cardiobacterium sp. Marseille-Q4385	0.028	+	0.437754
Eikenella corrodens	Cardiobacterium sp. Marseille-Q4385	0	+	0.859168
Kingella oralis	Cardiobacterium sp. Marseille-Q4385	0.014	+	0.73487
Neisseria bacilliformis	Cardiobacterium sp. Marseille-Q4385	0.002	+	0.631254
Desulfobulbus oralis	Cardiobacterium sp. Marseille-Q4385	0.034	-	0.453866
Cardiobacterium hominis	Cardiobacterium sp. Marseille-Q4385	0	+	0.728564
Rothia aeria	Aggregatibacter aphrophilus	0.038	+	0.466722
Olsenella sp. oral taxon 807	Aggregatibacter aphrophilus	0.016	-	0.578849
Prevotella dentalis	Aggregatibacter aphrophilus	0.002	-	0.690279
Prevotella denticola	Aggregatibacter aphrophilus	0.006	-	0.755609
Prevotella enoeca	Aggregatibacter aphrophilus	0.032	-	0.574297
Prevotella multiformis	Aggregatibacter aphrophilus	0.002	-	0.762596
Tannerella serpentiformis	Aggregatibacter aphrophilus	0.042	-	0.416088
Lachnoanaerobaculum umeaense	Aggregatibacter aphrophilus	0.04	-	0.443166
Selenomonas sp. oral taxon 126	Aggregatibacter aphrophilus	0.046	-	0.436777
Selenomonas sp. oral taxon 136	Aggregatibacter aphrophilus	0.002	-	0.591598
Selenomonas sp. oral taxon 478	Aggregatibacter aphrophilus	0.002	-	0.576699
Selenomonas sp. oral taxon 920	Aggregatibacter aphrophilus	0.024	-	0.438871
Selenomonas timonae	Aggregatibacter aphrophilus	0.04	-	0.415132
Kingella denitrificans	Aggregatibacter aphrophilus	0	+	0.66522
Actinomyces sp. HMT897	Aggregatibacter segnis	0.002	+	0.506675
Actinomyces sp. oral taxon 897	Aggregatibacter segnis	0.008	+	0.468453
Prevotella denticola	Aggregatibacter segnis	0.016	-	0.588265
Capnocytophaga leadbetteri	Aggregatibacter segnis	0.016	+	0.510319
Capnocytophaga sp. FDAARGO737	Aggregatibacter segnis	0.006	+	0.584473
Lachnoanaerobaculum umeaense	Aggregatibacter segnis	0.022	-	0.55689
Kingella denitrificans	Aggregatibacter segnis	0.006	+	0.555543
Aggregatibacter aphrophilus	Aggregatibacter segnis	0.002	+	0.778188
Pauljensenia hongkongensis	Aggregatibacter sp. 2125159857	0.028	+	0.440799
Rothia aeria	Aggregatibacter sp. 2125159857	0.018	+	0.476649
Porphyromonas gingivalis	Aggregatibacter sp. 2125159857	0.024	-	0.587757
Prevotella dentalis	Aggregatibacter sp. 2125159857	0	-	0.621804
Prevotella denticola	Aggregatibacter sp. 2125159857	0	-	0.62006
Prevotella fusca	Aggregatibacter sp. 2125159857	0.03	-	0.526524
Prevotella intermedia	Aggregatibacter sp. 2125159857	0.038	-	0.536503
Prevotella jejuni	Aggregatibacter sp. 2125159857	0.024	-	0.569977
Prevotella multiformis	Aggregatibacter sp. 2125159857	0.01	-	0.560509
Prevotella veroralis	Aggregatibacter sp. 2125159857	0.03	-	0.491981
Tannerella forsythia	Aggregatibacter sp. 2125159857	0.006	-	0.643038
Capnocytophaga gingivalis	Aggregatibacter sp. 2125159857	0.034	+	0.523885
Capnocytophaga ochracea	Aggregatibacter sp. 2125159857	0.01	+	0.55422
Capnocytophaga sp. oral taxon 323	Aggregatibacter sp. 2125159857	0.036	+	0.494081
Capnocytophaga sp. oral taxon 864	Aggregatibacter sp. 2125159857	0.022	+	0.517034
Capnocytophaga sp. oral taxon 878	Aggregatibacter sp. 2125159857	0.034	+	0.502137
Capnocytophaga sp. oral taxon 902	Aggregatibacter sp. 2125159857	0.044	+	0.475916
Candidatus Nanosynbacter lyticus	Aggregatibacter sp. 2125159857	0.01	-	0.505415
Filifactor alocis	Aggregatibacter sp. 2125159857	0.004	-	0.621974
Fusobacterium pseudoperiodonticum	Aggregatibacter sp. 2125159857	0.01	-	0.564809
Leptotrichia hongkongensis	Aggregatibacter sp. 2125159857	0.03	+	0.519381
Leptotrichia sp. oral taxon 498	Aggregatibacter sp. 2125159857	0.008	-	0.458254
Eikenella corrodens	Aggregatibacter sp. 2125159857	0.002	+	0.493089
Kingella denitrificans	Aggregatibacter sp. 2125159857	0.03	+	0.478229
Kingella oralis	Aggregatibacter sp. 2125159857	0.028	+	0.587213
Neisseria bacilliformis	Aggregatibacter sp. 2125159857	0.016	+	0.493261
Campylobacter concisus	Aggregatibacter sp. 2125159857	0.03	-	0.459408
Cardiobacterium hominis	Aggregatibacter sp. 2125159857	0.002	+	0.680126
Cardiobacterium sp. Marseille-Q4385	Aggregatibacter sp. 2125159857	0.006	+	0.578663
Aggregatibacter aphrophilus	Aggregatibacter sp. 2125159857	0.022	+	0.612557
Aggregatibacter segnis	Aggregatibacter sp. 2125159857	0	+	0.759078
Actinomyces sp. HMT897	Aggregatibacter sp. Marseille-P9115	0	+	0.55162
Actinomyces sp. oral taxon 897	Aggregatibacter sp. Marseille-P9115	0.004	+	0.512664
Prevotella denticola	Aggregatibacter sp. Marseille-P9115	0.024	-	0.559706
Capnocytophaga endodontalis	Aggregatibacter sp. Marseille-P9115	0.03	-	0.373985
Capnocytophaga leadbetteri	Aggregatibacter sp. Marseille-P9115	0.016	+	0.511483
Capnocytophaga sp. FDAARGO737	Aggregatibacter sp. Marseille-P9115	0.006	+	0.590955
Lachnoanaerobaculum umeaense	Aggregatibacter sp. Marseille-P9115	0.014	-	0.571217
Kingella denitrificans	Aggregatibacter sp. Marseille-P9115	0.012	+	0.521402
Aggregatibacter aphrophilus	Aggregatibacter sp. Marseille-P9115	0.002	+	0.736897
Aggregatibacter segnis	Aggregatibacter sp. Marseille-P9115	0	+	0.992391
Aggregatibacter sp. 2125159857	Aggregatibacter sp. Marseille-P9115	0.01	+	0.71133
Actinomyces sp. HMT897	Aggregatibacter sp. oral taxon 513	0.008	+	0.523196
Actinomyces sp. oral taxon 897	Aggregatibacter sp. oral taxon 513	0.018	+	0.485595
Prevotella denticola	Aggregatibacter sp. oral taxon 513	0.01	-	0.612568
Prevotella multiformis	Aggregatibacter sp. oral taxon 513	0.026	-	0.542546
Capnocytophaga leadbetteri	Aggregatibacter sp. oral taxon 513	0.016	+	0.484501
Capnocytophaga sp. FDAARGO737	Aggregatibacter sp. oral taxon 513	0.004	+	0.565147
Lachnoanaerobaculum umeaense	Aggregatibacter sp. oral taxon 513	0.034	-	0.538799
Kingella denitrificans	Aggregatibacter sp. oral taxon 513	0.014	+	0.517931
Cardiobacterium hominis	Aggregatibacter sp. oral taxon 513	0.026	+	0.403853
Aggregatibacter aphrophilus	Aggregatibacter sp. oral taxon 513	0.002	+	0.759846
Aggregatibacter segnis	Aggregatibacter sp. oral taxon 513	0	+	0.985621
Aggregatibacter sp. 2125159857	Aggregatibacter sp. oral taxon 513	0	+	0.824401
Aggregatibacter sp. Marseille-P9115	Aggregatibacter sp. oral taxon 513	0	+	0.977052
Actinomyces naeslundii	Haemophilus parainfluenzae	0.018	+	0.420544
Actinomyces sp. oral taxon 171	Haemophilus parainfluenzae	0.042	+	0.384987
Actinomyces sp. oral taxon 414	Haemophilus parainfluenzae	0.042	-	0.472253
Rothia aeria	Haemophilus parainfluenzae	0.002	+	0.772324
Arachnia propionica	Haemophilus parainfluenzae	0.03	+	0.468877
Arachnia rubra	Haemophilus parainfluenzae	0.01	+	0.61702
Olsenella sp. oral taxon 807	Haemophilus parainfluenzae	0.01	-	0.554297
Prevotella dentalis	Haemophilus parainfluenzae	0.01	-	0.471582
Prevotella denticola	Haemophilus parainfluenzae	0	-	0.698029
Prevotella jejuni	Haemophilus parainfluenzae	0.006	-	0.479637
Prevotella multiformis	Haemophilus parainfluenzae	0	-	0.73521
Prevotella nigrescens	Haemophilus parainfluenzae	0.036	-	0.424904
Prevotella veroralis	Haemophilus parainfluenzae	0.04	-	0.500285
Tannerella forsythia	Haemophilus parainfluenzae	0.046	-	0.400673
Capnocytophaga sputigena	Haemophilus parainfluenzae	0.04	+	0.367155
Streptococcus sanguinis	Haemophilus parainfluenzae	0.014	+	0.512829
Selenomonas sp. oral taxon 136	Haemophilus parainfluenzae	0.044	-	0.410921
Selenomonas sputigena	Haemophilus parainfluenzae	0.006	-	0.588447
Veillonella atypica	Haemophilus parainfluenzae	0	-	0.611737
Fusobacterium pseudoperiodonticum	Haemophilus parainfluenzae	0.002	-	0.537191
Leptotrichia shahii	Haemophilus parainfluenzae	0.006	-	0.510024
Lautropia mirabilis	Haemophilus parainfluenzae	0.016	+	0.559668
Eikenella corrodens	Haemophilus parainfluenzae	0.008	+	0.52452
Kingella oralis	Haemophilus parainfluenzae	0.046	+	0.488014
Neisseria bacilliformis	Haemophilus parainfluenzae	0.046	+	0.407665
Neisseria macacae	Haemophilus parainfluenzae	0.018	+	0.622001
Neisseria sicca	Haemophilus parainfluenzae	0.02	+	0.588928
Neisseria sp. oral taxon 014	Haemophilus parainfluenzae	0.008	+	0.583324
Cardiobacterium hominis	Haemophilus parainfluenzae	0	+	0.603381
Cardiobacterium sp. Marseille-Q4385	Haemophilus parainfluenzae	0.002	+	0.604087
Aggregatibacter aphrophilus	Haemophilus parainfluenzae	0.02	+	0.611209
Aggregatibacter sp. 2125159857	Haemophilus parainfluenzae	0.014	+	0.533588
Actinomyces naeslundii	Treponema denticola	0.004	-	0.675596
Actinomyces oris	Treponema denticola	0.022	-	0.488769
Actinomyces sp. oral taxon 169	Treponema denticola	0.012	-	0.546688
Actinomyces sp. oral taxon 171	Treponema denticola	0.002	-	0.546936
Actinomyces viscosus	Treponema denticola	0	-	0.640063
Corynebacterium matruchotii	Treponema denticola	0.002	-	0.589411
Rothia dentocariosa	Treponema denticola	0.024	-	0.511805
Porphyromonas endodontalis	Treponema denticola	0.004	+	0.813614
Porphyromonas gingivalis	Treponema denticola	0	+	0.805326
Prevotella intermedia	Treponema denticola	0	+	0.809072
Tannerella forsythia	Treponema denticola	0	+	0.865747
Tannerella serpentiformis	Treponema denticola	0.01	-	0.542877
Capnocytophaga endodontalis	Treponema denticola	0.032	-	0.476199
Capnocytophaga gingivalis	Treponema denticola	0.006	-	0.720976
Capnocytophaga haemolytica	Treponema denticola	0.012	-	0.534972
Capnocytophaga ochracea	Treponema denticola	0.03	-	0.572779
Capnocytophaga sp. oral taxon 323	Treponema denticola	0.006	-	0.651254
Capnocytophaga sp. oral taxon 864	Treponema denticola	0.004	-	0.71774
Capnocytophaga sp. oral taxon 878	Treponema denticola	0.002	-	0.732743
Capnocytophaga sp. oral taxon 902	Treponema denticola	0.008	-	0.655383
Capnocytophaga sputigena	Treponema denticola	0	-	0.78891
Streptococcus gordonii	Treponema denticola	0.022	-	0.487545
Streptococcus sanguinis	Treponema denticola	0.016	-	0.668301
Filifactor alocis	Treponema denticola	0	+	0.858193
Veillonella parvula	Treponema denticola	0	-	0.605664
Leptotrichia hongkongensis	Treponema denticola	0.002	-	0.7232
Leptotrichia sp. oral taxon 498	Treponema denticola	0.038	+	0.421299
Kingella oralis	Treponema denticola	0.012	-	0.586094
Neisseria bacilliformis	Treponema denticola	0.022	-	0.545756
Desulfobulbus oralis	Treponema denticola	0	+	0.832175
Desulfomicrobium orale	Treponema denticola	0.002	+	0.497386
Campylobacter gracilis	Treponema denticola	0.004	-	0.369121
Cardiobacterium hominis	Treponema denticola	0.01	-	0.536776
Cardiobacterium sp. Marseille-Q4385	Treponema denticola	0.026	-	0.622325
Actinomyces naeslundii	Treponema medium	0	-	0.753021
Actinomyces oris	Treponema medium	0.002	-	0.525795
Actinomyces sp. HMT 175	Treponema medium	0.032	-	0.47963
Actinomyces sp. oral taxon 169	Treponema medium	0.012	-	0.599802
Actinomyces sp. oral taxon 171	Treponema medium	0.006	-	0.541215
Actinomyces viscosus	Treponema medium	0	-	0.687226
Corynebacterium matruchotii	Treponema medium	0	-	0.715203
Rothia aeria	Treponema medium	0.03	-	0.480212
Arachnia propionica	Treponema medium	0.006	-	0.621836
Porphyromonas endodontalis	Treponema medium	0.002	+	0.777899
Porphyromonas gingivalis	Treponema medium	0	+	0.879413
Porphyromonas sp. oral taxon 275	Treponema medium	0.014	-	0.440597
Prevotella dentalis	Treponema medium	0.026	+	0.516764
Prevotella intermedia	Treponema medium	0	+	0.768478
Tannerella forsythia	Treponema medium	0	+	0.915424
Capnocytophaga endodontalis	Treponema medium	0.04	-	0.465766
Capnocytophaga gingivalis	Treponema medium	0.018	-	0.708222
Capnocytophaga ochracea	Treponema medium	0.028	-	0.548898
Capnocytophaga sp. oral taxon 323	Treponema medium	0.016	-	0.595764
Capnocytophaga sp. oral taxon 864	Treponema medium	0.008	-	0.663643
Capnocytophaga sp. oral taxon 878	Treponema medium	0.01	-	0.682664
Capnocytophaga sp. oral taxon 902	Treponema medium	0.012	-	0.593859
Capnocytophaga sputigena	Treponema medium	0	-	0.777712
Streptococcus gordonii	Treponema medium	0.006	-	0.578293
Streptococcus sanguinis	Treponema medium	0.008	-	0.675446
Filifactor alocis	Treponema medium	0	+	0.879432
Veillonella parvula	Treponema medium	0	-	0.578002
Leptotrichia hongkongensis	Treponema medium	0.014	-	0.673264
Kingella oralis	Treponema medium	0.03	-	0.606501
Neisseria bacilliformis	Treponema medium	0.026	-	0.54316
Neisseria meningitidis	Treponema medium	0.03	-	0.487937
Desulfobulbus oralis	Treponema medium	0	+	0.771332
Desulfomicrobium orale	Treponema medium	0.002	+	0.463238
Cardiobacterium hominis	Treponema medium	0.036	-	0.573588
Cardiobacterium sp. Marseille-Q4385	Treponema medium	0.038	-	0.609351
Treponema denticola	Treponema medium	0	+	0.923478
Actinomyces naeslundii	Treponema parvum	0.016	-	0.533259
Actinomyces oris	Treponema parvum	0.024	-	0.386076
Actinomyces sp. oral taxon 169	Treponema parvum	0.028	-	0.434926
Actinomyces sp. oral taxon 171	Treponema parvum	0	-	0.493666
Actinomyces viscosus	Treponema parvum	0.004	-	0.620479
Rothia aeria	Treponema parvum	0	-	0.560926
Rothia dentocariosa	Treponema parvum	0	-	0.509927
Olsenella sp. oral taxon 807	Treponema parvum	0.002	+	0.488794
Porphyromonas endodontalis	Treponema parvum	0.002	+	0.81527
Porphyromonas gingivalis	Treponema parvum	0	+	0.719195
Prevotella dentalis	Treponema parvum	0.002	+	0.526219
Prevotella denticola	Treponema parvum	0	+	0.52757
Prevotella intermedia	Treponema parvum	0.002	+	0.580086
Prevotella melaninogenica	Treponema parvum	0.012	+	0.464564
Tannerella forsythia	Treponema parvum	0	+	0.771288
Capnocytophaga gingivalis	Treponema parvum	0.004	-	0.742166
Capnocytophaga haemolytica	Treponema parvum	0.03	-	0.291904
Capnocytophaga sp. oral taxon 864	Treponema parvum	0.04	-	0.708271
Capnocytophaga sp. oral taxon 878	Treponema parvum	0.012	-	0.767858
Capnocytophaga sputigena	Treponema parvum	0	-	0.783412
Candidatus Nanosynbacter featherlites	Treponema parvum	0.024	+	0.422053
Candidatus Nanosynbacter lyticus	Treponema parvum	0	+	0.603582
Streptococcus sanguinis	Treponema parvum	0	-	0.736653
Filifactor alocis	Treponema parvum	0.002	+	0.643927
Selenomonas sputigena	Treponema parvum	0.016	+	0.392478
Veillonella parvula	Treponema parvum	0.006	-	0.504342
Leptotrichia hongkongensis	Treponema parvum	0.002	-	0.68938
Leptotrichia sp. oral taxon 498	Treponema parvum	0.01	+	0.372539
Lautropia mirabilis	Treponema parvum	0.006	-	0.41642
Eikenella corrodens	Treponema parvum	0	-	0.602809
Kingella denitrificans	Treponema parvum	0.048	-	0.42743
Kingella oralis	Treponema parvum	0.004	-	0.563198
Neisseria bacilliformis	Treponema parvum	0	-	0.786737
Desulfobulbus oralis	Treponema parvum	0	+	0.686604
Desulfomicrobium orale	Treponema parvum	0.008	+	0.347068
Cardiobacterium hominis	Treponema parvum	0	-	0.583772
Cardiobacterium sp. Marseille-Q4385	Treponema parvum	0	-	0.763889
Aggregatibacter sp. 2125159857	Treponema parvum	0.006	-	0.549447
Haemophilus parainfluenzae	Treponema parvum	0.032	-	0.34665
Treponema denticola	Treponema parvum	0	+	0.807652
Treponema medium	Treponema parvum	0	+	0.804867
Actinomyces naeslundii	Treponema putidum	0.002	-	0.697093
Actinomyces oris	Treponema putidum	0.03	-	0.49242
Actinomyces sp. oral taxon 169	Treponema putidum	0.018	-	0.578339
Actinomyces sp. oral taxon 171	Treponema putidum	0.026	-	0.46012
Actinomyces viscosus	Treponema putidum	0	-	0.61558
Corynebacterium matruchotii	Treponema putidum	0	-	0.597088
Rothia dentocariosa	Treponema putidum	0.032	-	0.49279
Arachnia propionica	Treponema putidum	0.022	-	0.550248
Porphyromonas endodontalis	Treponema putidum	0.002	+	0.78359
Porphyromonas gingivalis	Treponema putidum	0	+	0.902635
Porphyromonas sp. oral taxon 275	Treponema putidum	0.012	-	0.550259
Prevotella dentalis	Treponema putidum	0.012	+	0.479283
Prevotella intermedia	Treponema putidum	0	+	0.858778
Tannerella forsythia	Treponema putidum	0	+	0.871125
Capnocytophaga gingivalis	Treponema putidum	0	-	0.773344
Capnocytophaga haemolytica	Treponema putidum	0.008	-	0.525712
Capnocytophaga sp. oral taxon 323	Treponema putidum	0.034	-	0.575202
Capnocytophaga sp. oral taxon 864	Treponema putidum	0.022	-	0.647074
Capnocytophaga sp. oral taxon 878	Treponema putidum	0	-	0.756878
Capnocytophaga sp. oral taxon 902	Treponema putidum	0.024	-	0.580492
Capnocytophaga sputigena	Treponema putidum	0	-	0.771189
Candidatus Nanosynbacter lyticus	Treponema putidum	0.01	+	0.490956
Streptococcus gordonii	Treponema putidum	0.006	-	0.649114
Streptococcus sanguinis	Treponema putidum	0.008	-	0.668538
Filifactor alocis	Treponema putidum	0	+	0.872671
Veillonella parvula	Treponema putidum	0.006	-	0.558397
Leptotrichia hongkongensis	Treponema putidum	0	-	0.780149
Leptotrichia sp. oral taxon 498	Treponema putidum	0.016	+	0.471548
Eikenella corrodens	Treponema putidum	0.022	-	0.560055
Kingella oralis	Treponema putidum	0.012	-	0.672874
Neisseria bacilliformis	Treponema putidum	0.006	-	0.609301
Neisseria meningitidis	Treponema putidum	0.046	-	0.476675
Desulfobulbus oralis	Treponema putidum	0	+	0.805599
Desulfomicrobium orale	Treponema putidum	0	+	0.647419
Cardiobacterium hominis	Treponema putidum	0.006	-	0.612183
Cardiobacterium sp. Marseille-Q4385	Treponema putidum	0.008	-	0.675128
Aggregatibacter sp. 2125159857	Treponema putidum	0.024	-	0.548047
Treponema denticola	Treponema putidum	0	+	0.922546
Treponema medium	Treponema putidum	0	+	0.944032
Treponema parvum	Treponema putidum	0	+	0.797227
Rothia aeria	Treponema socranskii	0.002	-	0.509469
Olsenella sp. oral taxon 807	Treponema socranskii	0.002	+	0.52593
Porphyromonas gingivalis	Treponema socranskii	0.014	+	0.448108
Prevotella dentalis	Treponema socranskii	0.036	+	0.310938
Prevotella denticola	Treponema socranskii	0.008	+	0.460134
Prevotella melaninogenica	Treponema socranskii	0.004	+	0.374153
Capnocytophaga sputigena	Treponema socranskii	0.014	-	0.583146
Candidatus Nanosynbacter featherlites	Treponema socranskii	0.012	+	0.483125
Candidatus Nanosynbacter lyticus	Treponema socranskii	0.002	+	0.586808
Streptococcus sanguinis	Treponema socranskii	0.002	-	0.623556
Selenomonas sputigena	Treponema socranskii	0.016	+	0.349642
Leptotrichia sp. oral taxon 212	Treponema socranskii	0.02	-	0.400808
Lautropia mirabilis	Treponema socranskii	0	-	0.512342
Eikenella corrodens	Treponema socranskii	0	-	0.523471
Kingella denitrificans	Treponema socranskii	0.002	-	0.546547
Neisseria bacilliformis	Treponema socranskii	0.002	-	0.743593
Neisseria sp. KEM232	Treponema socranskii	0.016	-	0.377666
Cardiobacterium hominis	Treponema socranskii	0.014	-	0.336231
Cardiobacterium sp. Marseille-Q4385	Treponema socranskii	0	-	0.658201
Treponema parvum	Treponema socranskii	0.002	+	0.880526
Treponema putidum	Treponema socranskii	0.046	+	0.510596
Actinomyces naeslundii	Treponema sp. Marseille-Q4132	0.046	-	0.407342
Actinomyces oris	Treponema sp. Marseille-Q4132	0.01	-	0.354355
Actinomyces sp. oral taxon 169	Treponema sp. Marseille-Q4132	0.03	-	0.388408
Actinomyces sp. oral taxon 171	Treponema sp. Marseille-Q4132	0	-	0.486561
Actinomyces viscosus	Treponema sp. Marseille-Q4132	0.002	-	0.543376
Rothia aeria	Treponema sp. Marseille-Q4132	0	-	0.543241
Rothia dentocariosa	Treponema sp. Marseille-Q4132	0	-	0.503677
Olsenella sp. oral taxon 807	Treponema sp. Marseille-Q4132	0.002	+	0.436133
Porphyromonas endodontalis	Treponema sp. Marseille-Q4132	0.036	+	0.738319
Porphyromonas gingivalis	Treponema sp. Marseille-Q4132	0	+	0.63033
Prevotella dentalis	Treponema sp. Marseille-Q4132	0.014	+	0.397216
Prevotella denticola	Treponema sp. Marseille-Q4132	0	+	0.424435
Prevotella intermedia	Treponema sp. Marseille-Q4132	0	+	0.473378
Prevotella melaninogenica	Treponema sp. Marseille-Q4132	0.002	+	0.473276
Tannerella forsythia	Treponema sp. Marseille-Q4132	0	+	0.691679
Capnocytophaga gingivalis	Treponema sp. Marseille-Q4132	0.002	-	0.6977
Capnocytophaga sp. oral taxon 864	Treponema sp. Marseille-Q4132	0.036	-	0.692918
Capnocytophaga sp. oral taxon 878	Treponema sp. Marseille-Q4132	0.014	-	0.702896
Capnocytophaga sputigena	Treponema sp. Marseille-Q4132	0.002	-	0.702876
Candidatus Nanosynbacter lyticus	Treponema sp. Marseille-Q4132	0.044	+	0.457633
Streptococcus sanguinis	Treponema sp. Marseille-Q4132	0	-	0.717808
Filifactor alocis	Treponema sp. Marseille-Q4132	0.002	+	0.557719
Selenomonas sputigena	Treponema sp. Marseille-Q4132	0.016	+	0.365036
Leptotrichia hongkongensis	Treponema sp. Marseille-Q4132	0.002	-	0.620285
Leptotrichia sp. oral taxon 212	Treponema sp. Marseille-Q4132	0.024	-	0.438941
Leptotrichia sp. oral taxon 498	Treponema sp. Marseille-Q4132	0.004	+	0.431043
Lautropia mirabilis	Treponema sp. Marseille-Q4132	0.01	-	0.367611
Eikenella corrodens	Treponema sp. Marseille-Q4132	0	-	0.582277
Kingella oralis	Treponema sp. Marseille-Q4132	0.002	-	0.498394
Neisseria bacilliformis	Treponema sp. Marseille-Q4132	0	-	0.78925
Neisseria sp. KEM232	Treponema sp. Marseille-Q4132	0.048	-	0.289318
Desulfobulbus oralis	Treponema sp. Marseille-Q4132	0.01	+	0.549674
Cardiobacterium hominis	Treponema sp. Marseille-Q4132	0	-	0.532877
Cardiobacterium sp. Marseille-Q4385	Treponema sp. Marseille-Q4132	0	-	0.703595
Aggregatibacter sp. 2125159857	Treponema sp. Marseille-Q4132	0.006	-	0.462886
Treponema denticola	Treponema sp. Marseille-Q4132	0.004	+	0.7519
Treponema medium	Treponema sp. Marseille-Q4132	0.002	+	0.724351
Treponema parvum	Treponema sp. Marseille-Q4132	0	+	0.956157
Treponema putidum	Treponema sp. Marseille-Q4132	0.002	+	0.694846
Treponema socranskii	Treponema sp. Marseille-Q4132	0	+	0.920732
Actinomyces naeslundii	Treponema sp. OMZ 838	0	-	0.755099
Actinomyces oris	Treponema sp. OMZ 838	0.012	-	0.498323
Actinomyces sp. oral taxon 169	Treponema sp. OMZ 838	0.02	-	0.574974
Actinomyces sp. oral taxon 171	Treponema sp. OMZ 838	0.006	-	0.536512
Actinomyces viscosus	Treponema sp. OMZ 838	0	-	0.675722
Corynebacterium matruchotii	Treponema sp. OMZ 838	0	-	0.696751
Rothia aeria	Treponema sp. OMZ 838	0.008	-	0.554271
Arachnia propionica	Treponema sp. OMZ 838	0.004	-	0.652339
Porphyromonas endodontalis	Treponema sp. OMZ 838	0.002	+	0.782972
Porphyromonas gingivalis	Treponema sp. OMZ 838	0	+	0.88054
Porphyromonas sp. oral taxon 275	Treponema sp. OMZ 838	0.016	-	0.382924
Prevotella dentalis	Treponema sp. OMZ 838	0.018	+	0.561081
Prevotella intermedia	Treponema sp. OMZ 838	0	+	0.743148
Tannerella forsythia	Treponema sp. OMZ 838	0	+	0.920629
Capnocytophaga endodontalis	Treponema sp. OMZ 838	0.028	-	0.450882
Capnocytophaga gingivalis	Treponema sp. OMZ 838	0.016	-	0.689699
Capnocytophaga ochracea	Treponema sp. OMZ 838	0.024	-	0.564968
Capnocytophaga sp. oral taxon 323	Treponema sp. OMZ 838	0.016	-	0.585312
Capnocytophaga sp. oral taxon 864	Treponema sp. OMZ 838	0.006	-	0.659178
Capnocytophaga sp. oral taxon 878	Treponema sp. OMZ 838	0.026	-	0.647308
Capnocytophaga sp. oral taxon 902	Treponema sp. OMZ 838	0.018	-	0.572764
Capnocytophaga sputigena	Treponema sp. OMZ 838	0	-	0.776624
Streptococcus gordonii	Treponema sp. OMZ 838	0.014	-	0.520477
Streptococcus sanguinis	Treponema sp. OMZ 838	0.006	-	0.694247
Filifactor alocis	Treponema sp. OMZ 838	0	+	0.870068
Veillonella parvula	Treponema sp. OMZ 838	0	-	0.577294
Leptotrichia hongkongensis	Treponema sp. OMZ 838	0.02	-	0.651866
Kingella oralis	Treponema sp. OMZ 838	0.022	-	0.615491
Neisseria bacilliformis	Treponema sp. OMZ 838	0.022	-	0.552244
Neisseria meningitidis	Treponema sp. OMZ 838	0.024	-	0.526581
Desulfobulbus oralis	Treponema sp. OMZ 838	0	+	0.728637
Desulfomicrobium orale	Treponema sp. OMZ 838	0.002	+	0.399362
Cardiobacterium hominis	Treponema sp. OMZ 838	0.034	-	0.591555
Cardiobacterium sp. Marseille-Q4385	Treponema sp. OMZ 838	0.028	-	0.631844
Aggregatibacter sp. 2125159857	Treponema sp. OMZ 838	0.048	-	0.532112
Haemophilus parainfluenzae	Treponema sp. OMZ 838	0.034	-	0.40143
Treponema denticola	Treponema sp. OMZ 838	0	+	0.892353
Treponema medium	Treponema sp. OMZ 838	0	+	0.989685
Treponema parvum	Treponema sp. OMZ 838	0	+	0.811397
Treponema putidum	Treponema sp. OMZ 838	0	+	0.913211
Treponema sp. Marseille-Q4132	Treponema sp. OMZ 838	0	+	0.732806
Actinomyces naeslundii	Treponema vincentii	0	-	0.742262
Actinomyces oris	Treponema vincentii	0.016	-	0.447644
Actinomyces sp. oral taxon 169	Treponema vincentii	0.036	-	0.540171
Actinomyces sp. oral taxon 171	Treponema vincentii	0.004	-	0.547255
Actinomyces viscosus	Treponema vincentii	0	-	0.690958
Corynebacterium matruchotii	Treponema vincentii	0	-	0.699138
Rothia aeria	Treponema vincentii	0.014	-	0.5262
Arachnia propionica	Treponema vincentii	0.002	-	0.763064
Arachnia rubra	Treponema vincentii	0.042	-	0.512877
Porphyromonas endodontalis	Treponema vincentii	0.024	+	0.609548
Porphyromonas gingivalis	Treponema vincentii	0	+	0.750625
Tannerella forsythia	Treponema vincentii	0	+	0.762496
Capnocytophaga endodontalis	Treponema vincentii	0.034	-	0.520961
Capnocytophaga ochracea	Treponema vincentii	0.024	-	0.479933
Capnocytophaga sp. oral taxon 323	Treponema vincentii	0.014	-	0.494041
Capnocytophaga sp. oral taxon 864	Treponema vincentii	0.008	-	0.570156
Capnocytophaga sp. oral taxon 902	Treponema vincentii	0.008	-	0.47543
Capnocytophaga sputigena	Treponema vincentii	0	-	0.754215
Streptococcus gordonii	Treponema vincentii	0.026	-	0.405824
Streptococcus sanguinis	Treponema vincentii	0.024	-	0.657429
Filifactor alocis	Treponema vincentii	0	+	0.705205
Veillonella atypica	Treponema vincentii	0.014	+	0.513351
Veillonella parvula	Treponema vincentii	0.032	-	0.393293
Parvimonas micra	Treponema vincentii	0.034	+	0.506551
Neisseria macacae	Treponema vincentii	0.042	-	0.528177
Neisseria meningitidis	Treponema vincentii	0.004	-	0.605327
Neisseria mucosa	Treponema vincentii	0.026	-	0.517874
Desulfobulbus oralis	Treponema vincentii	0.036	+	0.508211
Treponema denticola	Treponema vincentii	0	+	0.745177
Treponema medium	Treponema vincentii	0	+	0.902417
Treponema parvum	Treponema vincentii	0.004	+	0.655875
Treponema putidum	Treponema vincentii	0	+	0.735336
Treponema sp. Marseille-Q4132	Treponema vincentii	0.004	+	0.613578
Treponema sp. OMZ 838	Treponema vincentii	0	+	0.924439
Actinomyces naeslundii	Fretibacterium fastidiosum	0.002	-	0.540831
Actinomyces oris	Fretibacterium fastidiosum	0	-	0.549814
Actinomyces sp. HMT 175	Fretibacterium fastidiosum	0.002	-	0.490766
Actinomyces sp. oral taxon 169	Fretibacterium fastidiosum	0	-	0.510415
Actinomyces sp. oral taxon 171	Fretibacterium fastidiosum	0.006	-	0.477226
Actinomyces viscosus	Fretibacterium fastidiosum	0	-	0.589612
Corynebacterium matruchotii	Fretibacterium fastidiosum	0	-	0.66715
Rothia dentocariosa	Fretibacterium fastidiosum	0.042	-	0.473885
Porphyromonas endodontalis	Fretibacterium fastidiosum	0.038	+	0.629197
Porphyromonas gingivalis	Fretibacterium fastidiosum	0	+	0.650502
Prevotella intermedia	Fretibacterium fastidiosum	0.002	+	0.602837
Tannerella forsythia	Fretibacterium fastidiosum	0	+	0.790851
Tannerella serpentiformis	Fretibacterium fastidiosum	0.046	-	0.485567
Capnocytophaga gingivalis	Fretibacterium fastidiosum	0.014	-	0.668667
Capnocytophaga sp. oral taxon 323	Fretibacterium fastidiosum	0.022	-	0.619211
Capnocytophaga sp. oral taxon 864	Fretibacterium fastidiosum	0.016	-	0.644702
Capnocytophaga sp. oral taxon 878	Fretibacterium fastidiosum	0.008	-	0.699075
Capnocytophaga sp. oral taxon 902	Fretibacterium fastidiosum	0.006	-	0.63996
Capnocytophaga sputigena	Fretibacterium fastidiosum	0.01	-	0.579342
Streptococcus gordonii	Fretibacterium fastidiosum	0.016	-	0.471876
Filifactor alocis	Fretibacterium fastidiosum	0	+	0.759707
Veillonella parvula	Fretibacterium fastidiosum	0.016	-	0.489728
Leptotrichia hongkongensis	Fretibacterium fastidiosum	0.024	-	0.57223
Leptotrichia sp. oral taxon 498	Fretibacterium fastidiosum	0.022	+	0.550723
Kingella oralis	Fretibacterium fastidiosum	0.032	-	0.457891
Desulfobulbus oralis	Fretibacterium fastidiosum	0	+	0.686093
Desulfomicrobium orale	Fretibacterium fastidiosum	0.018	+	0.419381
Cardiobacterium hominis	Fretibacterium fastidiosum	0.026	-	0.480489
Treponema denticola	Fretibacterium fastidiosum	0	+	0.828122
Treponema medium	Fretibacterium fastidiosum	0	+	0.86283
Treponema parvum	Fretibacterium fastidiosum	0.004	+	0.766687
Treponema putidum	Fretibacterium fastidiosum	0	+	0.801265
Treponema sp. Marseille-Q4132	Fretibacterium fastidiosum	0.002	+	0.759374
Treponema sp. OMZ 838	Fretibacterium fastidiosum	0	+	0.817172
Treponema vincentii	Fretibacterium fastidiosum	0	+	0.740589

## Sheet: Supplementary Data 4
Supplementary Data 4. Pairwise correlation in abundances of species in PDHTN subgingival plaque samples. Analysis included 19 PDHTN cases. All 113 species (filtered by more than 0.001 mean relative abundances in all 35 cases) were tested for pairwise correlations using SparCC. All results are shown here. Positve correlation are labeled by '+',whereas negative correlation by '-'.Permuted P-values …
Species 1	Species 2	Correlation P-value	Direction of correlation	Absolute value of correlation |r|
Actinomyces naeslundii	Actinomyces oris	0	+	0.878194
Actinomyces naeslundii	Actinomyces sp. HMT 175	0	+	0.875369
Actinomyces oris	Actinomyces sp. HMT 175	0	+	0.982742
Actinomyces naeslundii	Actinomyces sp. oral taxon 169	0	+	0.907047
Actinomyces oris	Actinomyces sp. oral taxon 169	0	+	0.937947
Actinomyces sp. HMT 175	Actinomyces sp. oral taxon 169	0	+	0.924861
Actinomyces naeslundii	Actinomyces sp. oral taxon 171	0	+	0.8094
Actinomyces oris	Actinomyces sp. oral taxon 171	0	+	0.937137
Actinomyces sp. HMT 175	Actinomyces sp. oral taxon 171	0	+	0.930388
Actinomyces sp. oral taxon 169	Actinomyces sp. oral taxon 171	0	+	0.896095
Actinomyces naeslundii	Actinomyces sp. oral taxon 414	0.006	+	0.60113
Actinomyces oris	Actinomyces sp. oral taxon 414	0.024	+	0.537933
Actinomyces sp. HMT 175	Actinomyces sp. oral taxon 414	0.028	+	0.499887
Actinomyces sp. oral taxon 171	Actinomyces sp. oral taxon 414	0.022	+	0.486613
Actinomyces sp. HMT897	Actinomyces sp. oral taxon 897	0	+	0.997755
Actinomyces naeslundii	Actinomyces viscosus	0	+	0.912134
Actinomyces oris	Actinomyces viscosus	0	+	0.872724
Actinomyces sp. HMT 175	Actinomyces viscosus	0	+	0.843634
Actinomyces sp. oral taxon 169	Actinomyces viscosus	0	+	0.866564
Actinomyces sp. oral taxon 171	Actinomyces viscosus	0	+	0.825577
Actinomyces sp. oral taxon 414	Actinomyces viscosus	0.026	+	0.608764
Actinomyces sp. oral taxon 171	Pauljensenia hongkongensis	0.042	+	0.462491
Actinomyces sp. oral taxon 414	Pauljensenia hongkongensis	0	+	0.745706
Actinomyces naeslundii	Corynebacterium matruchotii	0	+	0.79418
Actinomyces oris	Corynebacterium matruchotii	0	+	0.815927
Actinomyces sp. HMT 175	Corynebacterium matruchotii	0	+	0.823528
Actinomyces sp. oral taxon 169	Corynebacterium matruchotii	0	+	0.748188
Actinomyces sp. oral taxon 171	Corynebacterium matruchotii	0	+	0.773508
Actinomyces sp. oral taxon 414	Corynebacterium matruchotii	0	+	0.647155
Actinomyces viscosus	Corynebacterium matruchotii	0	+	0.724513
Pauljensenia hongkongensis	Corynebacterium matruchotii	0	+	0.679994
Actinomyces naeslundii	Rothia aeria	0	+	0.728789
Actinomyces oris	Rothia aeria	0	+	0.790222
Actinomyces sp. HMT 175	Rothia aeria	0	+	0.770304
Actinomyces sp. oral taxon 169	Rothia aeria	0	+	0.856253
Actinomyces sp. oral taxon 171	Rothia aeria	0	+	0.800453
Actinomyces viscosus	Rothia aeria	0	+	0.738138
Corynebacterium matruchotii	Rothia aeria	0	+	0.710807
Actinomyces naeslundii	Rothia dentocariosa	0	+	0.63324
Actinomyces oris	Rothia dentocariosa	0	+	0.79797
Actinomyces sp. HMT 175	Rothia dentocariosa	0	+	0.777783
Actinomyces sp. oral taxon 169	Rothia dentocariosa	0	+	0.803653
Actinomyces sp. oral taxon 171	Rothia dentocariosa	0	+	0.874199
Actinomyces sp. oral taxon 414	Rothia dentocariosa	0.036	+	0.416691
Actinomyces viscosus	Rothia dentocariosa	0	+	0.598941
Pauljensenia hongkongensis	Rothia dentocariosa	0.022	+	0.372134
Corynebacterium matruchotii	Rothia dentocariosa	0	+	0.70585
Rothia aeria	Rothia dentocariosa	0	+	0.845323
Actinomyces naeslundii	Arachnia propionica	0	+	0.748398
Actinomyces oris	Arachnia propionica	0.004	+	0.620035
Actinomyces sp. HMT 175	Arachnia propionica	0.002	+	0.617439
Actinomyces sp. oral taxon 169	Arachnia propionica	0.006	+	0.636731
Actinomyces sp. oral taxon 171	Arachnia propionica	0.01	+	0.534198
Actinomyces viscosus	Arachnia propionica	0	+	0.807997
Corynebacterium matruchotii	Arachnia propionica	0.02	+	0.511851
Actinomyces naeslundii	Arachnia rubra	0.008	+	0.595422
Actinomyces oris	Arachnia rubra	0.042	+	0.537256
Actinomyces sp. HMT 175	Arachnia rubra	0.046	+	0.516416
Actinomyces sp. oral taxon 169	Arachnia rubra	0.012	+	0.573431
Actinomyces sp. oral taxon 171	Arachnia rubra	0.048	+	0.523599
Actinomyces viscosus	Arachnia rubra	0	+	0.641468
Corynebacterium matruchotii	Arachnia rubra	0.03	+	0.502496
Rothia aeria	Arachnia rubra	0.006	+	0.635413
Arachnia propionica	Arachnia rubra	0.022	+	0.520376
Actinomyces sp. HMT897	Olsenella sp. oral taxon 807	0.004	+	0.481997
Actinomyces sp. oral taxon 414	Olsenella sp. oral taxon 807	0.03	+	0.597041
Actinomyces sp. oral taxon 897	Olsenella sp. oral taxon 807	0.004	+	0.505734
Pauljensenia hongkongensis	Olsenella sp. oral taxon 807	0.038	+	0.75226
Actinomyces oris	Porphyromonas endodontalis	0.006	-	0.409244
Actinomyces sp. HMT 175	Porphyromonas endodontalis	0.014	-	0.362828
Actinomyces sp. oral taxon 169	Porphyromonas endodontalis	0.014	-	0.397164
Actinomyces sp. oral taxon 171	Porphyromonas endodontalis	0.002	-	0.559435
Actinomyces viscosus	Porphyromonas endodontalis	0.03	-	0.402982
Corynebacterium matruchotii	Porphyromonas endodontalis	0.006	-	0.523576
Rothia aeria	Porphyromonas endodontalis	0.02	-	0.464617
Rothia dentocariosa	Porphyromonas endodontalis	0.014	-	0.447892
Actinomyces naeslundii	Porphyromonas gingivalis	0	-	0.757218
Actinomyces oris	Porphyromonas gingivalis	0	-	0.719124
Actinomyces sp. HMT 175	Porphyromonas gingivalis	0	-	0.682686
Actinomyces sp. oral taxon 169	Porphyromonas gingivalis	0	-	0.696536
Actinomyces sp. oral taxon 171	Porphyromonas gingivalis	0	-	0.718884
Actinomyces sp. oral taxon 414	Porphyromonas gingivalis	0.04	-	0.405622
Actinomyces viscosus	Porphyromonas gingivalis	0	-	0.714214
Corynebacterium matruchotii	Porphyromonas gingivalis	0	-	0.652391
Rothia aeria	Porphyromonas gingivalis	0	-	0.566054
Rothia dentocariosa	Porphyromonas gingivalis	0.002	-	0.541046
Arachnia propionica	Porphyromonas gingivalis	0.006	-	0.61069
Arachnia rubra	Porphyromonas gingivalis	0.004	-	0.623612
Porphyromonas endodontalis	Porphyromonas gingivalis	0.002	+	0.598906
Arachnia propionica	Porphyromonas sp. oral taxon 275	0.03	+	0.443983
Arachnia rubra	Porphyromonas sp. oral taxon 275	0.042	+	0.340594
Actinomyces naeslundii	Prevotella dentalis	0.012	-	0.375589
Actinomyces oris	Prevotella dentalis	0.032	-	0.306788
Actinomyces sp. HMT 175	Prevotella dentalis	0.012	-	0.337292
Actinomyces sp. oral taxon 414	Prevotella dentalis	0.034	-	0.293687
Actinomyces viscosus	Prevotella dentalis	0.01	-	0.369484
Corynebacterium matruchotii	Prevotella dentalis	0.006	-	0.507479
Arachnia propionica	Prevotella dentalis	0.002	-	0.525905
Porphyromonas sp. oral taxon 275	Prevotella denticola	0.002	-	0.521697
Actinomyces naeslundii	Prevotella enoeca	0.004	-	0.462181
Actinomyces oris	Prevotella enoeca	0.002	-	0.477693
Actinomyces sp. HMT 175	Prevotella enoeca	0.002	-	0.483315
Actinomyces sp. HMT897	Prevotella enoeca	0.044	-	0.340123
Actinomyces sp. oral taxon 169	Prevotella enoeca	0.042	-	0.390532
Actinomyces sp. oral taxon 171	Prevotella enoeca	0.002	-	0.543196
Actinomyces sp. oral taxon 414	Prevotella enoeca	0.042	-	0.421532
Actinomyces sp. oral taxon 897	Prevotella enoeca	0.044	-	0.349635
Actinomyces viscosus	Prevotella enoeca	0	-	0.473889
Pauljensenia hongkongensis	Prevotella enoeca	0.032	-	0.315899
Corynebacterium matruchotii	Prevotella enoeca	0	-	0.574153
Olsenella sp. oral taxon 807	Prevotella enoeca	0.026	-	0.330864
Porphyromonas endodontalis	Prevotella enoeca	0.004	+	0.502324
Porphyromonas gingivalis	Prevotella enoeca	0.002	+	0.561619
Prevotella dentalis	Prevotella enoeca	0.018	+	0.680095
Actinomyces naeslundii	Prevotella fusca	0.006	-	0.485855
Actinomyces sp. oral taxon 169	Prevotella fusca	0.016	-	0.509779
Actinomyces viscosus	Prevotella fusca	0	-	0.514672
Rothia aeria	Prevotella fusca	0.03	-	0.403052
Arachnia propionica	Prevotella fusca	0.036	-	0.309646
Porphyromonas gingivalis	Prevotella fusca	0.016	+	0.359528
Actinomyces naeslundii	Prevotella intermedia	0.004	-	0.665496
Actinomyces oris	Prevotella intermedia	0	-	0.701482
Actinomyces sp. HMT 175	Prevotella intermedia	0	-	0.700508
Actinomyces sp. oral taxon 169	Prevotella intermedia	0	-	0.606963
Actinomyces sp. oral taxon 171	Prevotella intermedia	0	-	0.720132
Actinomyces sp. oral taxon 414	Prevotella intermedia	0.048	-	0.425618
Actinomyces viscosus	Prevotella intermedia	0	-	0.759789
Pauljensenia hongkongensis	Prevotella intermedia	0.008	-	0.585291
Corynebacterium matruchotii	Prevotella intermedia	0	-	0.709022
Rothia aeria	Prevotella intermedia	0.014	-	0.521175
Rothia dentocariosa	Prevotella intermedia	0.004	-	0.493737
Arachnia propionica	Prevotella intermedia	0.012	-	0.535955
Arachnia rubra	Prevotella intermedia	0.034	-	0.537103
Porphyromonas endodontalis	Prevotella intermedia	0.014	+	0.489965
Porphyromonas gingivalis	Prevotella intermedia	0	+	0.738272
Prevotella dentalis	Prevotella intermedia	0.006	+	0.554432
Prevotella enoeca	Prevotella intermedia	0.002	+	0.624889
Actinomyces naeslundii	Prevotella jejuni	0.006	-	0.368908
Actinomyces sp. HMT 175	Prevotella jejuni	0.022	-	0.334791
Actinomyces sp. oral taxon 169	Prevotella jejuni	0.022	-	0.350921
Actinomyces sp. oral taxon 171	Prevotella jejuni	0.046	-	0.302638
Actinomyces viscosus	Prevotella jejuni	0.002	-	0.377413
Rothia aeria	Prevotella jejuni	0	-	0.341796
Rothia dentocariosa	Prevotella jejuni	0.036	-	0.257656
Arachnia propionica	Prevotella jejuni	0.002	-	0.442328
Arachnia rubra	Prevotella jejuni	0	-	0.449106
Prevotella dentalis	Prevotella jejuni	0.002	+	0.445408
Prevotella denticola	Prevotella jejuni	0.008	+	0.674139
Prevotella enoeca	Prevotella jejuni	0.036	+	0.218313
Actinomyces naeslundii	Prevotella melaninogenica	0.014	-	0.556774
Actinomyces oris	Prevotella melaninogenica	0.026	-	0.492418
Actinomyces sp. HMT 175	Prevotella melaninogenica	0.02	-	0.500158
Actinomyces sp. oral taxon 169	Prevotella melaninogenica	0.016	-	0.56112
Actinomyces sp. oral taxon 171	Prevotella melaninogenica	0.036	-	0.422962
Rothia aeria	Prevotella melaninogenica	0.024	-	0.434642
Rothia dentocariosa	Prevotella melaninogenica	0.012	-	0.408727
Arachnia rubra	Prevotella melaninogenica	0.028	-	0.508502
Prevotella denticola	Prevotella melaninogenica	0	+	0.750619
Prevotella jejuni	Prevotella melaninogenica	0	+	0.68933
Arachnia rubra	Prevotella multiformis	0.01	-	0.498381
Porphyromonas sp. oral taxon 275	Prevotella multiformis	0.04	-	0.389538
Prevotella denticola	Prevotella multiformis	0.004	+	0.672317
Prevotella jejuni	Prevotella multiformis	0.004	+	0.653375
Prevotella melaninogenica	Prevotella multiformis	0	+	0.681195
Prevotella denticola	Prevotella nigrescens	0.018	+	0.585575
Prevotella jejuni	Prevotella nigrescens	0.012	+	0.577703
Prevotella melaninogenica	Prevotella nigrescens	0.032	+	0.47356
Prevotella multiformis	Prevotella nigrescens	0.006	+	0.580994
Prevotella denticola	Prevotella oris	0	+	0.563767
Prevotella intermedia	Prevotella sp. oral taxon 475	0.042	+	0.474862
Actinomyces sp. HMT 175	Prevotella veroralis	0.048	-	0.346759
Rothia aeria	Prevotella veroralis	0.044	-	0.400223
Arachnia rubra	Prevotella veroralis	0	-	0.621222
Porphyromonas sp. oral taxon 275	Prevotella veroralis	0.002	-	0.622934
Prevotella denticola	Prevotella veroralis	0	+	0.733068
Prevotella jejuni	Prevotella veroralis	0	+	0.548093
Prevotella melaninogenica	Prevotella veroralis	0.004	+	0.587456
Prevotella multiformis	Prevotella veroralis	0.002	+	0.655697
Prevotella nigrescens	Prevotella veroralis	0.004	+	0.550851
Prevotella oris	Prevotella veroralis	0.044	+	0.535439
Actinomyces naeslundii	Tannerella forsythia	0	-	0.67626
Actinomyces oris	Tannerella forsythia	0	-	0.69995
Actinomyces sp. HMT 175	Tannerella forsythia	0	-	0.697783
Actinomyces sp. oral taxon 169	Tannerella forsythia	0	-	0.631369
Actinomyces sp. oral taxon 171	Tannerella forsythia	0	-	0.68993
Actinomyces sp. oral taxon 414	Tannerella forsythia	0.034	-	0.465308
Actinomyces viscosus	Tannerella forsythia	0	-	0.681137
Pauljensenia hongkongensis	Tannerella forsythia	0.018	-	0.544522
Corynebacterium matruchotii	Tannerella forsythia	0	-	0.819496
Rothia aeria	Tannerella forsythia	0.002	-	0.585701
Rothia dentocariosa	Tannerella forsythia	0.002	-	0.476844
Arachnia propionica	Tannerella forsythia	0.038	-	0.521347
Arachnia rubra	Tannerella forsythia	0.044	-	0.468711
Porphyromonas endodontalis	Tannerella forsythia	0	+	0.73857
Porphyromonas gingivalis	Tannerella forsythia	0	+	0.730348
Prevotella enoeca	Tannerella forsythia	0	+	0.60516
Prevotella intermedia	Tannerella forsythia	0	+	0.737598
Actinomyces sp. oral taxon 171	Tannerella serpentiformis	0.042	-	0.440299
Rothia dentocariosa	Tannerella serpentiformis	0.044	-	0.511868
Arachnia propionica	Capnocytophaga endodontalis	0.012	+	0.448087
Actinomyces oris	Capnocytophaga gingivalis	0.016	+	0.400199
Actinomyces sp. HMT 175	Capnocytophaga gingivalis	0.032	+	0.337829
Actinomyces sp. oral taxon 169	Capnocytophaga gingivalis	0.014	+	0.436586
Actinomyces sp. oral taxon 171	Capnocytophaga gingivalis	0.016	+	0.386361
Corynebacterium matruchotii	Capnocytophaga gingivalis	0.026	+	0.432656
Rothia aeria	Capnocytophaga gingivalis	0.03	+	0.447556
Rothia dentocariosa	Capnocytophaga gingivalis	0	+	0.651792
Porphyromonas gingivalis	Capnocytophaga gingivalis	0.048	-	0.285931
Prevotella nigrescens	Capnocytophaga gingivalis	0.016	-	0.483934
Prevotella fusca	Capnocytophaga haemolytica	0.034	-	0.456636
Prevotella sp. oral taxon 475	Capnocytophaga leadbetteri	0.012	+	0.510884
Tannerella serpentiformis	Capnocytophaga leadbetteri	0.046	+	0.503654
Actinomyces naeslundii	Capnocytophaga ochracea	0.012	+	0.501917
Actinomyces oris	Capnocytophaga ochracea	0.024	+	0.428976
Actinomyces sp. HMT 175	Capnocytophaga ochracea	0.022	+	0.422367
Actinomyces sp. oral taxon 169	Capnocytophaga ochracea	0.016	+	0.561067
Actinomyces sp. oral taxon 171	Capnocytophaga ochracea	0.03	+	0.350665
Rothia aeria	Capnocytophaga ochracea	0.046	+	0.419293
Rothia dentocariosa	Capnocytophaga ochracea	0.022	+	0.355086
Arachnia rubra	Capnocytophaga ochracea	0.004	+	0.495405
Porphyromonas gingivalis	Capnocytophaga ochracea	0	-	0.488662
Porphyromonas sp. oral taxon 275	Capnocytophaga ochracea	0.014	+	0.431883
Prevotella fusca	Capnocytophaga ochracea	0.044	-	0.319851
Prevotella jejuni	Capnocytophaga ochracea	0.042	-	0.312572
Prevotella melaninogenica	Capnocytophaga ochracea	0.006	-	0.592803
Prevotella veroralis	Capnocytophaga ochracea	0.002	-	0.562088
Capnocytophaga endodontalis	Capnocytophaga ochracea	0.036	+	0.436494
Capnocytophaga gingivalis	Capnocytophaga ochracea	0.008	+	0.47877
Capnocytophaga leadbetteri	Capnocytophaga ochracea	0.038	+	0.454865
Prevotella sp. oral taxon 475	Capnocytophaga sp. FDAARGO737	0.022	+	0.468094
Tannerella serpentiformis	Capnocytophaga sp. FDAARGO737	0.038	+	0.492697
Capnocytophaga haemolytica	Capnocytophaga sp. FDAARGO737	0.036	-	0.581846
Capnocytophaga leadbetteri	Capnocytophaga sp. FDAARGO737	0	+	0.986456
Actinomyces naeslundii	Capnocytophaga sp. oral taxon 323	0.014	+	0.510522
Actinomyces oris	Capnocytophaga sp. oral taxon 323	0.01	+	0.418014
Actinomyces sp. HMT 175	Capnocytophaga sp. oral taxon 323	0.018	+	0.421824
Actinomyces sp. oral taxon 169	Capnocytophaga sp. oral taxon 323	0.014	+	0.55909
Actinomyces sp. oral taxon 171	Capnocytophaga sp. oral taxon 323	0.016	+	0.38947
Rothia aeria	Capnocytophaga sp. oral taxon 323	0.024	+	0.483737
Rothia dentocariosa	Capnocytophaga sp. oral taxon 323	0.014	+	0.448614
Arachnia rubra	Capnocytophaga sp. oral taxon 323	0.002	+	0.523896
Porphyromonas gingivalis	Capnocytophaga sp. oral taxon 323	0	-	0.462497
Porphyromonas sp. oral taxon 275	Capnocytophaga sp. oral taxon 323	0.016	+	0.423665
Prevotella jejuni	Capnocytophaga sp. oral taxon 323	0.012	-	0.332002
Prevotella melaninogenica	Capnocytophaga sp. oral taxon 323	0.006	-	0.560704
Prevotella veroralis	Capnocytophaga sp. oral taxon 323	0	-	0.60603
Capnocytophaga endodontalis	Capnocytophaga sp. oral taxon 323	0.018	+	0.531164
Capnocytophaga gingivalis	Capnocytophaga sp. oral taxon 323	0.008	+	0.540473
Capnocytophaga ochracea	Capnocytophaga sp. oral taxon 323	0	+	0.970636
Actinomyces naeslundii	Capnocytophaga sp. oral taxon 864	0.026	+	0.437936
Actinomyces oris	Capnocytophaga sp. oral taxon 864	0.04	+	0.347253
Actinomyces sp. oral taxon 169	Capnocytophaga sp. oral taxon 864	0.022	+	0.507074
Rothia dentocariosa	Capnocytophaga sp. oral taxon 864	0.028	+	0.374377
Arachnia rubra	Capnocytophaga sp. oral taxon 864	0.004	+	0.442736
Porphyromonas gingivalis	Capnocytophaga sp. oral taxon 864	0.006	-	0.402978
Porphyromonas sp. oral taxon 275	Capnocytophaga sp. oral taxon 864	0.02	+	0.41807
Prevotella jejuni	Capnocytophaga sp. oral taxon 864	0.014	-	0.337178
Prevotella melaninogenica	Capnocytophaga sp. oral taxon 864	0.008	-	0.577397
Prevotella veroralis	Capnocytophaga sp. oral taxon 864	0	-	0.562481
Capnocytophaga endodontalis	Capnocytophaga sp. oral taxon 864	0.03	+	0.476076
Capnocytophaga gingivalis	Capnocytophaga sp. oral taxon 864	0.006	+	0.51358
Capnocytophaga ochracea	Capnocytophaga sp. oral taxon 864	0	+	0.976855
Capnocytophaga sp. oral taxon 323	Capnocytophaga sp. oral taxon 864	0	+	0.983196
Rothia aeria	Capnocytophaga sp. oral taxon 878	0.034	+	0.548706
Arachnia propionica	Capnocytophaga sp. oral taxon 878	0.016	+	0.580726
Porphyromonas sp. oral taxon 275	Capnocytophaga sp. oral taxon 878	0.008	+	0.49707
Prevotella veroralis	Capnocytophaga sp. oral taxon 878	0.036	-	0.455477
Capnocytophaga endodontalis	Capnocytophaga sp. oral taxon 878	0	+	0.743023
Capnocytophaga ochracea	Capnocytophaga sp. oral taxon 878	0.004	+	0.728602
Capnocytophaga sp. oral taxon 323	Capnocytophaga sp. oral taxon 878	0.012	+	0.754076
Capnocytophaga sp. oral taxon 864	Capnocytophaga sp. oral taxon 878	0.008	+	0.725471
Actinomyces naeslundii	Capnocytophaga sp. oral taxon 902	0.012	+	0.465111
Actinomyces oris	Capnocytophaga sp. oral taxon 902	0.006	+	0.426149
Actinomyces sp. HMT 175	Capnocytophaga sp. oral taxon 902	0.006	+	0.444819
Actinomyces sp. oral taxon 169	Capnocytophaga sp. oral taxon 902	0.012	+	0.544244
Actinomyces sp. oral taxon 171	Capnocytophaga sp. oral taxon 902	0.01	+	0.400185
Rothia dentocariosa	Capnocytophaga sp. oral taxon 902	0.006	+	0.456581
Arachnia rubra	Capnocytophaga sp. oral taxon 902	0.002	+	0.50122
Porphyromonas gingivalis	Capnocytophaga sp. oral taxon 902	0	-	0.496796
Prevotella jejuni	Capnocytophaga sp. oral taxon 902	0.012	-	0.337487
Prevotella melaninogenica	Capnocytophaga sp. oral taxon 902	0.008	-	0.496071
Prevotella veroralis	Capnocytophaga sp. oral taxon 902	0.018	-	0.51281
Capnocytophaga endodontalis	Capnocytophaga sp. oral taxon 902	0.018	+	0.501579
Capnocytophaga gingivalis	Capnocytophaga sp. oral taxon 902	0.008	+	0.557779
Capnocytophaga ochracea	Capnocytophaga sp. oral taxon 902	0	+	0.934904
Capnocytophaga sp. oral taxon 323	Capnocytophaga sp. oral taxon 902	0	+	0.959062
Capnocytophaga sp. oral taxon 864	Capnocytophaga sp. oral taxon 902	0	+	0.936321
Capnocytophaga sp. oral taxon 878	Capnocytophaga sp. oral taxon 902	0.022	+	0.679101
Rothia aeria	Capnocytophaga sputigena	0.042	+	0.45158
Arachnia propionica	Capnocytophaga sputigena	0.012	+	0.588143
Porphyromonas sp. oral taxon 275	Capnocytophaga sputigena	0.014	+	0.486248
Prevotella denticola	Capnocytophaga sputigena	0.004	-	0.626958
Prevotella jejuni	Capnocytophaga sputigena	0.02	-	0.527565
Prevotella melaninogenica	Capnocytophaga sputigena	0.044	-	0.394922
Prevotella veroralis	Capnocytophaga sputigena	0.01	-	0.570347
Capnocytophaga endodontalis	Capnocytophaga sputigena	0.002	+	0.621826
Capnocytophaga ochracea	Capnocytophaga sputigena	0.036	+	0.51186
Capnocytophaga sp. oral taxon 323	Capnocytophaga sputigena	0.008	+	0.581532
Capnocytophaga sp. oral taxon 864	Capnocytophaga sputigena	0.02	+	0.52824
Capnocytophaga sp. oral taxon 878	Capnocytophaga sputigena	0	+	0.717104
Capnocytophaga sp. oral taxon 902	Capnocytophaga sputigena	0.024	+	0.493096
Actinomyces oris	Bergeyella cardium	0.024	-	0.370897
Actinomyces sp. HMT 175	Bergeyella cardium	0.016	-	0.387965
Actinomyces sp. oral taxon 169	Bergeyella cardium	0.02	-	0.378813
Prevotella nigrescens	Candidatus Nanosynbacter lyticus	0.008	+	0.501414
Capnocytophaga gingivalis	Candidatus Nanosynbacter lyticus	0.008	-	0.623936
Capnocytophaga ochracea	Candidatus Nanosynbacter lyticus	0.048	-	0.456645
Capnocytophaga sp. oral taxon 323	Candidatus Nanosynbacter lyticus	0.022	-	0.570035
Capnocytophaga sp. oral taxon 864	Candidatus Nanosynbacter lyticus	0.006	-	0.574002
Capnocytophaga sp. oral taxon 902	Candidatus Nanosynbacter lyticus	0.008	-	0.633205
Candidatus Nanosynbacter featherlites	Candidatus Nanosynbacter lyticus	0	+	0.906788
Actinomyces oris	Granulicatella adiacens	0.014	+	0.611332
Actinomyces sp. HMT 175	Granulicatella adiacens	0.012	+	0.60121
Actinomyces sp. oral taxon 169	Granulicatella adiacens	0.018	+	0.517021
Actinomyces sp. oral taxon 171	Granulicatella adiacens	0.012	+	0.643778
Rothia aeria	Granulicatella adiacens	0.008	+	0.521056
Rothia dentocariosa	Granulicatella adiacens	0.028	+	0.555013
Porphyromonas endodontalis	Granulicatella adiacens	0.02	-	0.354421
Prevotella enoeca	Granulicatella adiacens	0.008	-	0.461863
Tannerella forsythia	Granulicatella adiacens	0.028	-	0.395932
Capnocytophaga sputigena	Granulicatella adiacens	0.01	+	0.503635
Actinomyces naeslundii	Streptococcus cristatus	0.03	+	0.491901
Actinomyces oris	Streptococcus cristatus	0.03	+	0.495894
Actinomyces sp. HMT 175	Streptococcus cristatus	0.024	+	0.524819
Actinomyces sp. oral taxon 169	Streptococcus cristatus	0.032	+	0.461339
Actinomyces sp. oral taxon 171	Streptococcus cristatus	0.01	+	0.524092
Actinomyces sp. oral taxon 414	Streptococcus cristatus	0.026	+	0.468537
Pauljensenia hongkongensis	Streptococcus cristatus	0.042	+	0.475508
Corynebacterium matruchotii	Streptococcus cristatus	0	+	0.704897
Rothia dentocariosa	Streptococcus cristatus	0.002	+	0.610033
Prevotella enoeca	Streptococcus cristatus	0.026	-	0.31988
Prevotella sp. oral taxon 475	Streptococcus cristatus	0.004	-	0.621253
Capnocytophaga gingivalis	Streptococcus cristatus	0.026	+	0.500093
Capnocytophaga sp. FDAARGO737	Streptococcus cristatus	0.048	-	0.383672
Candidatus Nanosynbacter featherlites	Streptococcus cristatus	0	-	0.502569
Candidatus Nanosynbacter lyticus	Streptococcus cristatus	0.004	-	0.604114
Actinomyces naeslundii	Streptococcus gordonii	0.006	+	0.5157
Actinomyces oris	Streptococcus gordonii	0	+	0.641352
Actinomyces sp. HMT 175	Streptococcus gordonii	0.002	+	0.655901
Actinomyces sp. oral taxon 169	Streptococcus gordonii	0.002	+	0.604564
Actinomyces sp. oral taxon 171	Streptococcus gordonii	0.01	+	0.518276
Actinomyces viscosus	Streptococcus gordonii	0.022	+	0.373245
Corynebacterium matruchotii	Streptococcus gordonii	0.002	+	0.679877
Rothia aeria	Streptococcus gordonii	0.002	+	0.566684
Rothia dentocariosa	Streptococcus gordonii	0	+	0.650447
Porphyromonas gingivalis	Streptococcus gordonii	0.042	-	0.28877
Prevotella dentalis	Streptococcus gordonii	0.006	-	0.361854
Tannerella forsythia	Streptococcus gordonii	0.024	-	0.388905
Capnocytophaga gingivalis	Streptococcus gordonii	0.014	+	0.571611
Candidatus Nanosynbacter lyticus	Streptococcus gordonii	0.044	-	0.460355
Granulicatella adiacens	Streptococcus gordonii	0.038	+	0.517276
Streptococcus cristatus	Streptococcus gordonii	0.018	+	0.644565
Actinomyces oris	Streptococcus oralis	0.008	+	0.580301
Actinomyces sp. HMT 175	Streptococcus oralis	0.012	+	0.55361
Actinomyces sp. oral taxon 169	Streptococcus oralis	0.026	+	0.430595
Actinomyces sp. oral taxon 171	Streptococcus oralis	0.04	+	0.489307
Corynebacterium matruchotii	Streptococcus oralis	0.006	+	0.526103
Rothia aeria	Streptococcus oralis	0.028	+	0.362484
Rothia dentocariosa	Streptococcus oralis	0.022	+	0.472568
Porphyromonas endodontalis	Streptococcus oralis	0.01	-	0.342441
Prevotella enoeca	Streptococcus oralis	0.04	-	0.364892
Prevotella intermedia	Streptococcus oralis	0.008	-	0.487196
Prevotella nigrescens	Streptococcus oralis	0.034	-	0.486267
Tannerella forsythia	Streptococcus oralis	0.036	-	0.435701
Capnocytophaga gingivalis	Streptococcus oralis	0.008	+	0.480656
Streptococcus gordonii	Streptococcus oralis	0.004	+	0.57952
Actinomyces naeslundii	Streptococcus sanguinis	0	+	0.706068
Actinomyces oris	Streptococcus sanguinis	0.002	+	0.760145
Actinomyces sp. HMT 175	Streptococcus sanguinis	0	+	0.770788
Actinomyces sp. oral taxon 169	Streptococcus sanguinis	0	+	0.744933
Actinomyces sp. oral taxon 171	Streptococcus sanguinis	0.002	+	0.698892
Actinomyces viscosus	Streptococcus sanguinis	0	+	0.730334
Corynebacterium matruchotii	Streptococcus sanguinis	0.002	+	0.675545
Rothia aeria	Streptococcus sanguinis	0	+	0.725143
Rothia dentocariosa	Streptococcus sanguinis	0	+	0.585452
Arachnia propionica	Streptococcus sanguinis	0.002	+	0.727687
Arachnia rubra	Streptococcus sanguinis	0.008	+	0.593778
Porphyromonas gingivalis	Streptococcus sanguinis	0.022	-	0.58183
Prevotella dentalis	Streptococcus sanguinis	0	-	0.536394
Prevotella enoeca	Streptococcus sanguinis	0.018	-	0.44301
Prevotella intermedia	Streptococcus sanguinis	0.002	-	0.637461
Prevotella jejuni	Streptococcus sanguinis	0	-	0.582402
Capnocytophaga ochracea	Streptococcus sanguinis	0.038	+	0.415297
Capnocytophaga sp. oral taxon 323	Streptococcus sanguinis	0.016	+	0.426496
Capnocytophaga sp. oral taxon 878	Streptococcus sanguinis	0.018	+	0.49831
Capnocytophaga sp. oral taxon 902	Streptococcus sanguinis	0.008	+	0.462929
Capnocytophaga sputigena	Streptococcus sanguinis	0.042	+	0.496251
Granulicatella adiacens	Streptococcus sanguinis	0.008	+	0.565932
Streptococcus cristatus	Streptococcus sanguinis	0.038	+	0.463067
Streptococcus gordonii	Streptococcus sanguinis	0	+	0.574857
Streptococcus oralis	Streptococcus sanguinis	0.03	+	0.452074
Actinomyces sp. oral taxon 414	Lachnoanaerobaculum umeaense	0.038	+	0.44866
Pauljensenia hongkongensis	Lachnoanaerobaculum umeaense	0.024	+	0.451109
Prevotella jejuni	Lachnoanaerobaculum umeaense	0.008	+	0.540722
Prevotella melaninogenica	Lachnoanaerobaculum umeaense	0.046	+	0.442662
Prevotella multiformis	Lachnoanaerobaculum umeaense	0.006	+	0.570568
Tannerella serpentiformis	Lachnoanaerobaculum umeaense	0.002	+	0.388851
Actinomyces naeslundii	Filifactor alocis	0	-	0.700862
Actinomyces oris	Filifactor alocis	0	-	0.729406
Actinomyces sp. HMT 175	Filifactor alocis	0	-	0.71032
Actinomyces sp. oral taxon 169	Filifactor alocis	0	-	0.66108
Actinomyces sp. oral taxon 171	Filifactor alocis	0	-	0.748803
Actinomyces sp. oral taxon 414	Filifactor alocis	0.016	-	0.491921
Actinomyces viscosus	Filifactor alocis	0	-	0.737407
Pauljensenia hongkongensis	Filifactor alocis	0.026	-	0.484528
Corynebacterium matruchotii	Filifactor alocis	0	-	0.749509
Rothia aeria	Filifactor alocis	0	-	0.712693
Rothia dentocariosa	Filifactor alocis	0	-	0.562328
Arachnia propionica	Filifactor alocis	0.02	-	0.650987
Arachnia rubra	Filifactor alocis	0.012	-	0.630357
Porphyromonas endodontalis	Filifactor alocis	0	+	0.687481
Porphyromonas gingivalis	Filifactor alocis	0	+	0.807673
Prevotella dentalis	Filifactor alocis	0.01	+	0.539964
Prevotella enoeca	Filifactor alocis	0	+	0.703107
Prevotella intermedia	Filifactor alocis	0	+	0.714783
Prevotella veroralis	Filifactor alocis	0.02	+	0.548671
Tannerella forsythia	Filifactor alocis	0	+	0.852321
Capnocytophaga ochracea	Filifactor alocis	0.016	-	0.413686
Capnocytophaga sp. oral taxon 323	Filifactor alocis	0.012	-	0.428364
Capnocytophaga sp. oral taxon 864	Filifactor alocis	0.03	-	0.338153
Capnocytophaga sp. oral taxon 878	Filifactor alocis	0.024	-	0.466038
Capnocytophaga sp. oral taxon 902	Filifactor alocis	0.01	-	0.41747
Capnocytophaga sputigena	Filifactor alocis	0.03	-	0.415663
Granulicatella adiacens	Filifactor alocis	0	-	0.600334
Streptococcus gordonii	Filifactor alocis	0.042	-	0.357477
Streptococcus oralis	Filifactor alocis	0.02	-	0.348227
Streptococcus sanguinis	Filifactor alocis	0.004	-	0.69363
Actinomyces naeslundii	Selenomonas sp. oral taxon 126	0.006	-	0.561875
Actinomyces oris	Selenomonas sp. oral taxon 126	0.016	-	0.533427
Actinomyces sp. HMT 175	Selenomonas sp. oral taxon 126	0.016	-	0.543777
Actinomyces sp. oral taxon 169	Selenomonas sp. oral taxon 126	0.022	-	0.490375
Actinomyces sp. oral taxon 171	Selenomonas sp. oral taxon 126	0.012	-	0.551046
Actinomyces sp. oral taxon 414	Selenomonas sp. oral taxon 126	0.014	-	0.432792
Actinomyces viscosus	Selenomonas sp. oral taxon 126	0.03	-	0.521661
Pauljensenia hongkongensis	Selenomonas sp. oral taxon 126	0.024	-	0.367896
Corynebacterium matruchotii	Selenomonas sp. oral taxon 126	0.004	-	0.713813
Rothia aeria	Selenomonas sp. oral taxon 126	0.042	-	0.460545
Rothia dentocariosa	Selenomonas sp. oral taxon 126	0.008	-	0.518161
Prevotella dentalis	Selenomonas sp. oral taxon 126	0	+	0.450851
Prevotella enoeca	Selenomonas sp. oral taxon 126	0.008	+	0.427562
Prevotella intermedia	Selenomonas sp. oral taxon 126	0.022	+	0.511824
Prevotella jejuni	Selenomonas sp. oral taxon 126	0.008	+	0.370586
Prevotella sp. oral taxon 475	Selenomonas sp. oral taxon 126	0.022	+	0.451149
Capnocytophaga gingivalis	Selenomonas sp. oral taxon 126	0	-	0.597849
Capnocytophaga sp. oral taxon 902	Selenomonas sp. oral taxon 126	0.034	-	0.380515
Candidatus Nanosynbacter lyticus	Selenomonas sp. oral taxon 126	0.034	+	0.45169
Streptococcus cristatus	Selenomonas sp. oral taxon 126	0	-	0.745554
Streptococcus gordonii	Selenomonas sp. oral taxon 126	0.002	-	0.67944
Streptococcus oralis	Selenomonas sp. oral taxon 126	0.028	-	0.532204
Streptococcus sanguinis	Selenomonas sp. oral taxon 126	0.004	-	0.673676
Filifactor alocis	Selenomonas sp. oral taxon 126	0.028	+	0.515157
Rothia dentocariosa	Selenomonas sp. oral taxon 136	0.042	-	0.363695
Prevotella nigrescens	Selenomonas sp. oral taxon 136	0.018	+	0.613105
Capnocytophaga gingivalis	Selenomonas sp. oral taxon 136	0.024	-	0.458212
Capnocytophaga sp. oral taxon 323	Selenomonas sp. oral taxon 136	0.044	-	0.391359
Capnocytophaga sp. oral taxon 864	Selenomonas sp. oral taxon 136	0.032	-	0.400617
Capnocytophaga sputigena	Selenomonas sp. oral taxon 136	0.014	-	0.631786
Candidatus Nanosynbacter featherlites	Selenomonas sp. oral taxon 136	0.03	+	0.534058
Candidatus Nanosynbacter lyticus	Selenomonas sp. oral taxon 136	0.006	+	0.650672
Streptococcus cristatus	Selenomonas sp. oral taxon 136	0.014	-	0.513672
Streptococcus gordonii	Selenomonas sp. oral taxon 136	0.04	-	0.476406
Selenomonas sp. oral taxon 126	Selenomonas sp. oral taxon 136	0	+	0.735684
Rothia aeria	Selenomonas sp. oral taxon 478	0.044	-	0.396802
Rothia dentocariosa	Selenomonas sp. oral taxon 478	0.016	-	0.37937
Prevotella nigrescens	Selenomonas sp. oral taxon 478	0.012	+	0.620398
Capnocytophaga gingivalis	Selenomonas sp. oral taxon 478	0.036	-	0.448195
Capnocytophaga sp. oral taxon 864	Selenomonas sp. oral taxon 478	0.048	-	0.383971
Capnocytophaga sp. oral taxon 878	Selenomonas sp. oral taxon 478	0.036	-	0.526851
Capnocytophaga sputigena	Selenomonas sp. oral taxon 478	0.022	-	0.635041
Candidatus Nanosynbacter featherlites	Selenomonas sp. oral taxon 478	0.04	+	0.50872
Candidatus Nanosynbacter lyticus	Selenomonas sp. oral taxon 478	0.012	+	0.610564
Granulicatella adiacens	Selenomonas sp. oral taxon 478	0.048	-	0.41418
Streptococcus cristatus	Selenomonas sp. oral taxon 478	0.006	-	0.517924
Streptococcus gordonii	Selenomonas sp. oral taxon 478	0.024	-	0.507632
Streptococcus sanguinis	Selenomonas sp. oral taxon 478	0.02	-	0.55054
Selenomonas sp. oral taxon 126	Selenomonas sp. oral taxon 478	0	+	0.741053
Selenomonas sp. oral taxon 136	Selenomonas sp. oral taxon 478	0	+	0.985506
Actinomyces sp. oral taxon 169	Selenomonas sp. oral taxon 920	0.046	-	0.421972
Rothia dentocariosa	Selenomonas sp. oral taxon 920	0.026	-	0.503178
Prevotella jejuni	Selenomonas sp. oral taxon 920	0.008	+	0.449149
Prevotella melaninogenica	Selenomonas sp. oral taxon 920	0.022	+	0.360529
Prevotella nigrescens	Selenomonas sp. oral taxon 920	0.018	+	0.550428
Capnocytophaga gingivalis	Selenomonas sp. oral taxon 920	0	-	0.623746
Capnocytophaga leadbetteri	Selenomonas sp. oral taxon 920	0.032	+	0.385311
Capnocytophaga sp. FDAARGO737	Selenomonas sp. oral taxon 920	0.014	+	0.380095
Capnocytophaga sp. oral taxon 902	Selenomonas sp. oral taxon 920	0.034	-	0.354931
Candidatus Nanosynbacter lyticus	Selenomonas sp. oral taxon 920	0.014	+	0.521284
Streptococcus cristatus	Selenomonas sp. oral taxon 920	0.008	-	0.651563
Streptococcus gordonii	Selenomonas sp. oral taxon 920	0.016	-	0.654299
Streptococcus sanguinis	Selenomonas sp. oral taxon 920	0.024	-	0.536756
Selenomonas sp. oral taxon 126	Selenomonas sp. oral taxon 920	0	+	0.85093
Selenomonas sp. oral taxon 136	Selenomonas sp. oral taxon 920	0	+	0.866719
Selenomonas sp. oral taxon 478	Selenomonas sp. oral taxon 920	0	+	0.845406
Actinomyces naeslundii	Selenomonas sputigena	0.01	-	0.512054
Actinomyces oris	Selenomonas sputigena	0.012	-	0.476377
Actinomyces sp. HMT 175	Selenomonas sputigena	0.014	-	0.44299
Actinomyces sp. oral taxon 169	Selenomonas sputigena	0.016	-	0.473272
Actinomyces sp. oral taxon 171	Selenomonas sputigena	0.032	-	0.389266
Actinomyces viscosus	Selenomonas sputigena	0.008	-	0.501811
Rothia aeria	Selenomonas sputigena	0.038	-	0.430975
Rothia dentocariosa	Selenomonas sputigena	0.038	-	0.344279
Arachnia propionica	Selenomonas sputigena	0.004	-	0.645751
Prevotella dentalis	Selenomonas sputigena	0.014	+	0.573757
Prevotella denticola	Selenomonas sputigena	0.002	+	0.602872
Prevotella enoeca	Selenomonas sputigena	0.008	+	0.570442
Prevotella jejuni	Selenomonas sputigena	0	+	0.536021
Prevotella melaninogenica	Selenomonas sputigena	0.01	+	0.429915
Prevotella nigrescens	Selenomonas sputigena	0.012	+	0.504876
Prevotella veroralis	Selenomonas sputigena	0.002	+	0.608112
Capnocytophaga gingivalis	Selenomonas sputigena	0.008	-	0.522194
Capnocytophaga ochracea	Selenomonas sputigena	0.002	-	0.595733
Capnocytophaga sp. oral taxon 323	Selenomonas sputigena	0.004	-	0.57482
Capnocytophaga sp. oral taxon 864	Selenomonas sputigena	0.004	-	0.567562
Capnocytophaga sp. oral taxon 878	Selenomonas sputigena	0.006	-	0.722919
Capnocytophaga sp. oral taxon 902	Selenomonas sputigena	0.004	-	0.552271
Capnocytophaga sputigena	Selenomonas sputigena	0.008	-	0.623292
Granulicatella adiacens	Selenomonas sputigena	0.002	-	0.608182
Streptococcus gordonii	Selenomonas sputigena	0.034	-	0.518031
Streptococcus oralis	Selenomonas sputigena	0.032	-	0.351453
Streptococcus sanguinis	Selenomonas sputigena	0	-	0.63906
Filifactor alocis	Selenomonas sputigena	0.002	+	0.598298
Selenomonas sp. oral taxon 126	Selenomonas sputigena	0.004	+	0.635508
Selenomonas sp. oral taxon 136	Selenomonas sputigena	0.044	+	0.554353
Selenomonas sp. oral taxon 478	Selenomonas sputigena	0.036	+	0.588696
Selenomonas sp. oral taxon 920	Selenomonas sputigena	0.03	+	0.556952
Actinomyces naeslundii	Selenomonas timonae	0.002	-	0.665614
Actinomyces oris	Selenomonas timonae	0.004	-	0.605791
Actinomyces sp. HMT 175	Selenomonas timonae	0.004	-	0.638385
Actinomyces sp. oral taxon 169	Selenomonas timonae	0.002	-	0.63454
Actinomyces sp. oral taxon 171	Selenomonas timonae	0.006	-	0.644748
Actinomyces sp. oral taxon 414	Selenomonas timonae	0.036	-	0.382557
Actinomyces viscosus	Selenomonas timonae	0.01	-	0.592172
Corynebacterium matruchotii	Selenomonas timonae	0.004	-	0.673925
Rothia aeria	Selenomonas timonae	0.012	-	0.516823
Rothia dentocariosa	Selenomonas timonae	0.002	-	0.597871
Arachnia propionica	Selenomonas timonae	0.018	-	0.524907
Porphyromonas gingivalis	Selenomonas timonae	0.032	+	0.459159
Prevotella dentalis	Selenomonas timonae	0.016	+	0.328664
Prevotella enoeca	Selenomonas timonae	0.006	+	0.367883
Prevotella intermedia	Selenomonas timonae	0.014	+	0.513883
Prevotella jejuni	Selenomonas timonae	0.004	+	0.467941
Prevotella sp. oral taxon 475	Selenomonas timonae	0.008	+	0.505112
Capnocytophaga gingivalis	Selenomonas timonae	0.004	-	0.583659
Capnocytophaga sp. oral taxon 902	Selenomonas timonae	0.014	-	0.448739
Candidatus Nanosynbacter featherlites	Selenomonas timonae	0.044	+	0.390771
Candidatus Nanosynbacter lyticus	Selenomonas timonae	0.008	+	0.566637
Streptococcus cristatus	Selenomonas timonae	0	-	0.768694
Streptococcus gordonii	Selenomonas timonae	0.006	-	0.681586
Streptococcus sanguinis	Selenomonas timonae	0.002	-	0.683975
Filifactor alocis	Selenomonas timonae	0.03	+	0.446726
Selenomonas sp. oral taxon 126	Selenomonas timonae	0	+	0.926332
Selenomonas sp. oral taxon 136	Selenomonas timonae	0	+	0.776077
Selenomonas sp. oral taxon 478	Selenomonas timonae	0	+	0.795166
Selenomonas sp. oral taxon 920	Selenomonas timonae	0	+	0.84662
Selenomonas sputigena	Selenomonas timonae	0.014	+	0.57816
Pauljensenia hongkongensis	Veillonella atypica	0.016	+	0.465622
Olsenella sp. oral taxon 807	Veillonella atypica	0.022	+	0.499768
Prevotella denticola	Veillonella atypica	0.01	+	0.70476
Prevotella intermedia	Veillonella atypica	0.012	-	0.410673
Prevotella jejuni	Veillonella atypica	0.046	+	0.571395
Prevotella melaninogenica	Veillonella atypica	0.022	+	0.607804
Prevotella multiformis	Veillonella atypica	0.012	+	0.615964
Prevotella sp. oral taxon 475	Veillonella atypica	0.004	-	0.448081
Prevotella veroralis	Veillonella atypica	0.03	+	0.48352
Capnocytophaga ochracea	Veillonella atypica	0.03	-	0.397766
Capnocytophaga sp. oral taxon 323	Veillonella atypica	0.012	-	0.450854
Capnocytophaga sp. oral taxon 864	Veillonella atypica	0.004	-	0.487144
Capnocytophaga sp. oral taxon 878	Veillonella atypica	0.04	-	0.351169
Capnocytophaga sp. oral taxon 902	Veillonella atypica	0.044	-	0.341951
Capnocytophaga sputigena	Veillonella atypica	0.01	-	0.557956
Streptococcus oralis	Veillonella atypica	0.008	+	0.503238
Selenomonas sp. oral taxon 136	Veillonella atypica	0.026	+	0.531742
Prevotella nigrescens	Veillonella parvula	0.038	-	0.42159
Capnocytophaga endodontalis	Veillonella parvula	0.034	-	0.416918
Streptococcus oralis	Veillonella parvula	0.002	+	0.640359
Veillonella atypica	Veillonella parvula	0.042	+	0.393734
Actinomyces sp. HMT 175	Parvimonas micra	0.014	-	0.352419
Actinomyces sp. oral taxon 171	Parvimonas micra	0.038	-	0.301252
Actinomyces sp. oral taxon 414	Parvimonas micra	0.034	-	0.396493
Pauljensenia hongkongensis	Parvimonas micra	0.038	-	0.30533
Corynebacterium matruchotii	Parvimonas micra	0	-	0.525238
Porphyromonas endodontalis	Parvimonas micra	0.016	+	0.363685
Tannerella forsythia	Parvimonas micra	0	+	0.572858
Lachnoanaerobaculum umeaense	Parvimonas micra	0.02	-	0.448479
Filifactor alocis	Parvimonas micra	0.006	+	0.419654
Actinomyces naeslundii	Fusobacterium hwasookii	0	-	0.518908
Actinomyces oris	Fusobacterium hwasookii	0	-	0.661748
Actinomyces sp. HMT 175	Fusobacterium hwasookii	0	-	0.657001
Actinomyces sp. oral taxon 169	Fusobacterium hwasookii	0	-	0.615385
Actinomyces sp. oral taxon 171	Fusobacterium hwasookii	0	-	0.715585
Actinomyces viscosus	Fusobacterium hwasookii	0	-	0.54487
Pauljensenia hongkongensis	Fusobacterium hwasookii	0.01	-	0.522053
Corynebacterium matruchotii	Fusobacterium hwasookii	0	-	0.646727
Rothia aeria	Fusobacterium hwasookii	0	-	0.585516
Rothia dentocariosa	Fusobacterium hwasookii	0	-	0.728909
Olsenella sp. oral taxon 807	Fusobacterium hwasookii	0.042	-	0.322729
Porphyromonas endodontalis	Fusobacterium hwasookii	0.04	+	0.332731
Porphyromonas gingivalis	Fusobacterium hwasookii	0	+	0.552816
Prevotella dentalis	Fusobacterium hwasookii	0.044	+	0.312574
Prevotella enoeca	Fusobacterium hwasookii	0.042	+	0.335662
Prevotella intermedia	Fusobacterium hwasookii	0	+	0.71702
Prevotella jejuni	Fusobacterium hwasookii	0.03	+	0.249425
Prevotella sp. oral taxon 475	Fusobacterium hwasookii	0.03	+	0.610825
Tannerella forsythia	Fusobacterium hwasookii	0.016	+	0.42061
Tannerella serpentiformis	Fusobacterium hwasookii	0.002	+	0.642321
Streptococcus cristatus	Fusobacterium hwasookii	0.002	-	0.692572
Streptococcus gordonii	Fusobacterium hwasookii	0.002	-	0.541299
Streptococcus oralis	Fusobacterium hwasookii	0.04	-	0.493899
Streptococcus sanguinis	Fusobacterium hwasookii	0	-	0.562199
Filifactor alocis	Fusobacterium hwasookii	0.002	+	0.431931
Selenomonas sp. oral taxon 126	Fusobacterium hwasookii	0.018	+	0.436503
Selenomonas timonae	Fusobacterium hwasookii	0.002	+	0.516901
Actinomyces naeslundii	Fusobacterium nucleatum	0	-	0.531939
Actinomyces oris	Fusobacterium nucleatum	0	-	0.606993
Actinomyces sp. HMT 175	Fusobacterium nucleatum	0	-	0.632584
Actinomyces sp. oral taxon 169	Fusobacterium nucleatum	0	-	0.508863
Actinomyces sp. oral taxon 171	Fusobacterium nucleatum	0	-	0.635012
Actinomyces viscosus	Fusobacterium nucleatum	0	-	0.585283
Corynebacterium matruchotii	Fusobacterium nucleatum	0	-	0.739844
Rothia aeria	Fusobacterium nucleatum	0	-	0.444948
Rothia dentocariosa	Fusobacterium nucleatum	0	-	0.447668
Arachnia propionica	Fusobacterium nucleatum	0.02	-	0.419913
Porphyromonas endodontalis	Fusobacterium nucleatum	0.004	+	0.557888
Porphyromonas gingivalis	Fusobacterium nucleatum	0.002	+	0.552958
Prevotella dentalis	Fusobacterium nucleatum	0.014	+	0.53211
Prevotella enoeca	Fusobacterium nucleatum	0	+	0.59611
Prevotella intermedia	Fusobacterium nucleatum	0	+	0.735529
Tannerella forsythia	Fusobacterium nucleatum	0	+	0.796774
Streptococcus cristatus	Fusobacterium nucleatum	0.048	-	0.489735
Streptococcus gordonii	Fusobacterium nucleatum	0.01	-	0.479668
Streptococcus oralis	Fusobacterium nucleatum	0.008	-	0.530262
Streptococcus sanguinis	Fusobacterium nucleatum	0.002	-	0.477744
Filifactor alocis	Fusobacterium nucleatum	0	+	0.671889
Selenomonas sp. oral taxon 126	Fusobacterium nucleatum	0.006	+	0.505397
Selenomonas timonae	Fusobacterium nucleatum	0.002	+	0.522481
Parvimonas micra	Fusobacterium nucleatum	0.008	+	0.534091
Fusobacterium hwasookii	Fusobacterium nucleatum	0.008	+	0.643196
Actinomyces naeslundii	Fusobacterium pseudoperiodonticum	0.004	-	0.583327
Actinomyces oris	Fusobacterium pseudoperiodonticum	0.002	-	0.647291
Actinomyces sp. HMT 175	Fusobacterium pseudoperiodonticum	0.002	-	0.625908
Actinomyces sp. oral taxon 169	Fusobacterium pseudoperiodonticum	0	-	0.679455
Actinomyces sp. oral taxon 171	Fusobacterium pseudoperiodonticum	0	-	0.748215
Actinomyces viscosus	Fusobacterium pseudoperiodonticum	0.002	-	0.637358
Corynebacterium matruchotii	Fusobacterium pseudoperiodonticum	0.006	-	0.542259
Rothia aeria	Fusobacterium pseudoperiodonticum	0	-	0.568609
Rothia dentocariosa	Fusobacterium pseudoperiodonticum	0	-	0.740701
Arachnia rubra	Fusobacterium pseudoperiodonticum	0.034	-	0.489566
Porphyromonas endodontalis	Fusobacterium pseudoperiodonticum	0.02	+	0.415448
Porphyromonas gingivalis	Fusobacterium pseudoperiodonticum	0.002	+	0.608588
Prevotella enoeca	Fusobacterium pseudoperiodonticum	0.016	+	0.363001
Prevotella intermedia	Fusobacterium pseudoperiodonticum	0	+	0.662189
Prevotella jejuni	Fusobacterium pseudoperiodonticum	0.038	+	0.29887
Prevotella sp. oral taxon 475	Fusobacterium pseudoperiodonticum	0.038	+	0.56243
Tannerella forsythia	Fusobacterium pseudoperiodonticum	0.032	+	0.409611
Tannerella serpentiformis	Fusobacterium pseudoperiodonticum	0.006	+	0.526196
Capnocytophaga gingivalis	Fusobacterium pseudoperiodonticum	0.012	-	0.531737
Candidatus Nanosynbacter lyticus	Fusobacterium pseudoperiodonticum	0.04	+	0.421045
Streptococcus cristatus	Fusobacterium pseudoperiodonticum	0.006	-	0.581281
Streptococcus gordonii	Fusobacterium pseudoperiodonticum	0.038	-	0.404673
Streptococcus oralis	Fusobacterium pseudoperiodonticum	0.046	-	0.480754
Streptococcus sanguinis	Fusobacterium pseudoperiodonticum	0.008	-	0.440123
Filifactor alocis	Fusobacterium pseudoperiodonticum	0.012	+	0.413462
Selenomonas sp. oral taxon 126	Fusobacterium pseudoperiodonticum	0.01	+	0.495977
Selenomonas sp. oral taxon 920	Fusobacterium pseudoperiodonticum	0.034	+	0.397613
Selenomonas timonae	Fusobacterium pseudoperiodonticum	0	+	0.607496
Fusobacterium hwasookii	Fusobacterium pseudoperiodonticum	0	+	0.807332
Fusobacterium nucleatum	Fusobacterium pseudoperiodonticum	0.004	+	0.535086
Actinomyces naeslundii	Fusobacterium sp. oral taxon 203	0	-	0.683196
Actinomyces oris	Fusobacterium sp. oral taxon 203	0.016	-	0.567831
Actinomyces sp. HMT 175	Fusobacterium sp. oral taxon 203	0.022	-	0.565001
Actinomyces sp. oral taxon 169	Fusobacterium sp. oral taxon 203	0.004	-	0.600225
Actinomyces sp. oral taxon 171	Fusobacterium sp. oral taxon 203	0.03	-	0.500197
Actinomyces viscosus	Fusobacterium sp. oral taxon 203	0	-	0.688261
Corynebacterium matruchotii	Fusobacterium sp. oral taxon 203	0.014	-	0.623416
Rothia aeria	Fusobacterium sp. oral taxon 203	0.004	-	0.534256
Arachnia propionica	Fusobacterium sp. oral taxon 203	0.012	-	0.513022
Arachnia rubra	Fusobacterium sp. oral taxon 203	0.032	-	0.463929
Porphyromonas endodontalis	Fusobacterium sp. oral taxon 203	0.022	+	0.434662
Porphyromonas gingivalis	Fusobacterium sp. oral taxon 203	0	+	0.659122
Prevotella enoeca	Fusobacterium sp. oral taxon 203	0.044	+	0.435501
Prevotella fusca	Fusobacterium sp. oral taxon 203	0	+	0.621457
Prevotella intermedia	Fusobacterium sp. oral taxon 203	0.008	+	0.698043
Tannerella forsythia	Fusobacterium sp. oral taxon 203	0.002	+	0.699723
Filifactor alocis	Fusobacterium sp. oral taxon 203	0	+	0.636343
Parvimonas micra	Fusobacterium sp. oral taxon 203	0.02	+	0.444139
Fusobacterium nucleatum	Fusobacterium sp. oral taxon 203	0.022	+	0.586589
Prevotella melaninogenica	Leptotrichia buccalis	0.038	+	0.342005
Tannerella serpentiformis	Leptotrichia buccalis	0.002	+	0.617619
Lachnoanaerobaculum umeaense	Leptotrichia buccalis	0.008	+	0.498022
Fusobacterium pseudoperiodonticum	Leptotrichia buccalis	0.004	+	0.468324
Actinomyces naeslundii	Leptotrichia hofstadii	0.04	+	0.459947
Actinomyces sp. HMT 175	Leptotrichia hofstadii	0.042	+	0.371794
Pauljensenia hongkongensis	Leptotrichia hofstadii	0.016	+	0.291617
Corynebacterium matruchotii	Leptotrichia hofstadii	0.01	+	0.614651
Prevotella veroralis	Leptotrichia hofstadii	0.008	-	0.560842
Tannerella forsythia	Leptotrichia hofstadii	0.014	-	0.51787
Lachnoanaerobaculum umeaense	Leptotrichia hofstadii	0.032	+	0.361972
Selenomonas sp. oral taxon 126	Leptotrichia hofstadii	0.006	-	0.562251
Selenomonas sputigena	Leptotrichia hofstadii	0.048	-	0.557371
Selenomonas timonae	Leptotrichia hofstadii	0.028	-	0.480895
Actinomyces naeslundii	Leptotrichia hongkongensis	0	+	0.654201
Actinomyces oris	Leptotrichia hongkongensis	0	+	0.652203
Actinomyces sp. HMT 175	Leptotrichia hongkongensis	0	+	0.683688
Actinomyces sp. oral taxon 169	Leptotrichia hongkongensis	0	+	0.608734
Actinomyces sp. oral taxon 171	Leptotrichia hongkongensis	0.002	+	0.600939
Actinomyces viscosus	Leptotrichia hongkongensis	0.012	+	0.458637
Corynebacterium matruchotii	Leptotrichia hongkongensis	0.008	+	0.614159
Rothia aeria	Leptotrichia hongkongensis	0.012	+	0.439423
Rothia dentocariosa	Leptotrichia hongkongensis	0.002	+	0.654945
Arachnia propionica	Leptotrichia hongkongensis	0.036	+	0.351375
Porphyromonas gingivalis	Leptotrichia hongkongensis	0.002	-	0.495346
Prevotella dentalis	Leptotrichia hongkongensis	0.012	-	0.405253
Prevotella intermedia	Leptotrichia hongkongensis	0.034	-	0.482751
Prevotella jejuni	Leptotrichia hongkongensis	0.002	-	0.454019
Prevotella melaninogenica	Leptotrichia hongkongensis	0	-	0.613735
Capnocytophaga gingivalis	Leptotrichia hongkongensis	0.014	+	0.515409
Capnocytophaga ochracea	Leptotrichia hongkongensis	0.024	+	0.435921
Capnocytophaga sp. oral taxon 323	Leptotrichia hongkongensis	0.012	+	0.496615
Capnocytophaga sp. oral taxon 864	Leptotrichia hongkongensis	0.028	+	0.422931
Capnocytophaga sp. oral taxon 902	Leptotrichia hongkongensis	0.006	+	0.520901
Candidatus Nanosynbacter lyticus	Leptotrichia hongkongensis	0.01	-	0.57947
Streptococcus cristatus	Leptotrichia hongkongensis	0.018	+	0.695448
Streptococcus gordonii	Leptotrichia hongkongensis	0.036	+	0.631265
Streptococcus sanguinis	Leptotrichia hongkongensis	0.002	+	0.537718
Filifactor alocis	Leptotrichia hongkongensis	0.02	-	0.343234
Selenomonas sp. oral taxon 126	Leptotrichia hongkongensis	0.006	-	0.649787
Selenomonas sp. oral taxon 136	Leptotrichia hongkongensis	0.008	-	0.505831
Selenomonas sp. oral taxon 478	Leptotrichia hongkongensis	0.008	-	0.496262
Selenomonas sp. oral taxon 920	Leptotrichia hongkongensis	0.006	-	0.712207
Selenomonas sputigena	Leptotrichia hongkongensis	0.01	-	0.447168
Selenomonas timonae	Leptotrichia hongkongensis	0	-	0.740347
Fusobacterium hwasookii	Leptotrichia hongkongensis	0.042	-	0.553082
Fusobacterium pseudoperiodonticum	Leptotrichia hongkongensis	0.026	-	0.539236
Leptotrichia hofstadii	Leptotrichia hongkongensis	0.006	+	0.596886
Pauljensenia hongkongensis	Leptotrichia shahii	0.018	+	0.398165
Prevotella jejuni	Leptotrichia shahii	0.026	+	0.558803
Prevotella multiformis	Leptotrichia shahii	0.036	+	0.450593
Lachnoanaerobaculum umeaense	Leptotrichia shahii	0	+	0.766991
Parvimonas micra	Leptotrichia shahii	0.024	-	0.477661
Leptotrichia buccalis	Leptotrichia shahii	0.008	+	0.611785
Arachnia propionica	Leptotrichia sp. oral taxon 212	0.03	+	0.498335
Porphyromonas sp. oral taxon 275	Leptotrichia sp. oral taxon 212	0	+	0.754187
Prevotella denticola	Leptotrichia sp. oral taxon 212	0.024	-	0.433974
Prevotella oris	Leptotrichia sp. oral taxon 212	0.004	-	0.58423
Prevotella sp. oral taxon 475	Leptotrichia sp. oral taxon 212	0.002	+	0.432358
Prevotella veroralis	Leptotrichia sp. oral taxon 212	0.008	-	0.607577
Tannerella serpentiformis	Leptotrichia sp. oral taxon 212	0	+	0.652381
Capnocytophaga endodontalis	Leptotrichia sp. oral taxon 212	0.02	+	0.413453
Capnocytophaga leadbetteri	Leptotrichia sp. oral taxon 212	0.046	+	0.47135
Capnocytophaga ochracea	Leptotrichia sp. oral taxon 212	0.002	+	0.582913
Capnocytophaga sp. FDAARGO737	Leptotrichia sp. oral taxon 212	0.034	+	0.505263
Capnocytophaga sp. oral taxon 323	Leptotrichia sp. oral taxon 212	0.012	+	0.544334
Capnocytophaga sp. oral taxon 864	Leptotrichia sp. oral taxon 212	0.004	+	0.529289
Capnocytophaga sp. oral taxon 878	Leptotrichia sp. oral taxon 212	0	+	0.641307
Capnocytophaga sputigena	Leptotrichia sp. oral taxon 212	0	+	0.506214
Selenomonas sputigena	Leptotrichia sp. oral taxon 212	0.034	-	0.534145
Fusobacterium hwasookii	Leptotrichia sp. oral taxon 212	0.002	+	0.508063
Leptotrichia buccalis	Leptotrichia sp. oral taxon 212	0.006	+	0.671224
Leptotrichia hofstadii	Leptotrichia sp. oral taxon 212	0.046	+	0.582953
Pauljensenia hongkongensis	Leptotrichia sp. oral taxon 498	0	+	0.62855
Olsenella sp. oral taxon 807	Leptotrichia sp. oral taxon 498	0.014	+	0.581855
Prevotella multiformis	Leptotrichia sp. oral taxon 498	0.024	+	0.598173
Prevotella veroralis	Leptotrichia sp. oral taxon 498	0.048	+	0.465688
Capnocytophaga endodontalis	Leptotrichia sp. oral taxon 498	0.024	-	0.532185
Capnocytophaga ochracea	Leptotrichia sp. oral taxon 498	0.03	-	0.484716
Capnocytophaga sp. oral taxon 323	Leptotrichia sp. oral taxon 498	0.006	-	0.52589
Capnocytophaga sp. oral taxon 864	Leptotrichia sp. oral taxon 498	0.004	-	0.582383
Capnocytophaga sp. oral taxon 902	Leptotrichia sp. oral taxon 498	0.024	-	0.505859
Capnocytophaga sputigena	Leptotrichia sp. oral taxon 498	0.038	-	0.456725
Candidatus Nanosynbacter featherlites	Leptotrichia sp. oral taxon 498	0.046	+	0.422667
Candidatus Nanosynbacter lyticus	Leptotrichia sp. oral taxon 498	0.016	+	0.475533
Lachnoanaerobaculum umeaense	Leptotrichia sp. oral taxon 498	0.002	+	0.635577
Selenomonas sp. oral taxon 136	Leptotrichia sp. oral taxon 498	0.004	+	0.638582
Selenomonas sp. oral taxon 478	Leptotrichia sp. oral taxon 498	0.01	+	0.601721
Veillonella atypica	Leptotrichia sp. oral taxon 498	0	+	0.722812
Parvimonas micra	Leptotrichia sp. oral taxon 498	0.022	-	0.368474
Leptotrichia shahii	Leptotrichia sp. oral taxon 498	0.014	+	0.583534
Capnocytophaga haemolytica	Leptotrichia trevisanii	0.014	-	0.429024
Candidatus Nanosynbacter featherlites	Leptotrichia trevisanii	0.002	-	0.524764
Candidatus Nanosynbacter lyticus	Leptotrichia trevisanii	0.022	-	0.482032
Parvimonas micra	Leptotrichia trevisanii	0.016	-	0.627802
Leptotrichia buccalis	Leptotrichia trevisanii	0	+	0.564638
Leptotrichia hofstadii	Leptotrichia trevisanii	0.024	+	0.668921
Corynebacterium matruchotii	Leptotrichia wadei	0.038	+	0.382228
Prevotella multiformis	Leptotrichia wadei	0.032	+	0.54816
Prevotella sp. oral taxon 475	Leptotrichia wadei	0	-	0.577623
Streptococcus oralis	Leptotrichia wadei	0.022	+	0.406767
Lachnoanaerobaculum umeaense	Leptotrichia wadei	0	+	0.704729
Veillonella atypica	Leptotrichia wadei	0.002	+	0.778688
Veillonella parvula	Leptotrichia wadei	0.042	+	0.441555
Parvimonas micra	Leptotrichia wadei	0.03	-	0.400145
Leptotrichia shahii	Leptotrichia wadei	0	+	0.784598
Leptotrichia sp. oral taxon 498	Leptotrichia wadei	0.012	+	0.632087
Actinomyces naeslundii	Lautropia mirabilis	0.014	+	0.54619
Actinomyces sp. oral taxon 169	Lautropia mirabilis	0.048	+	0.46845
Actinomyces viscosus	Lautropia mirabilis	0.018	+	0.593932
Rothia aeria	Lautropia mirabilis	0.01	+	0.524895
Arachnia propionica	Lautropia mirabilis	0.01	+	0.585346
Arachnia rubra	Lautropia mirabilis	0	+	0.8331
Porphyromonas gingivalis	Lautropia mirabilis	0.032	-	0.552501
Prevotella dentalis	Lautropia mirabilis	0.046	-	0.37082
Prevotella intermedia	Lautropia mirabilis	0.042	-	0.507413
Prevotella jejuni	Lautropia mirabilis	0.012	-	0.469498
Prevotella melaninogenica	Lautropia mirabilis	0.044	-	0.45011
Prevotella multiformis	Lautropia mirabilis	0.04	-	0.409883
Streptococcus sanguinis	Lautropia mirabilis	0.022	+	0.592872
Filifactor alocis	Lautropia mirabilis	0.022	-	0.541176
Fusobacterium sp. oral taxon 203	Lautropia mirabilis	0.008	-	0.577191
Capnocytophaga endodontalis	Ottowia sp. oral taxon 894	0	+	0.717503
Capnocytophaga sp. oral taxon 323	Ottowia sp. oral taxon 894	0.048	+	0.410098
Capnocytophaga sp. oral taxon 878	Ottowia sp. oral taxon 894	0	+	0.641183
Bergeyella cardium	Ottowia sp. oral taxon 894	0.016	+	0.547524
Leptotrichia sp. oral taxon 498	Ottowia sp. oral taxon 894	0.044	-	0.358638
Pauljensenia hongkongensis	Eikenella corrodens	0.03	-	0.566884
Prevotella jejuni	Eikenella corrodens	0.042	-	0.385973
Prevotella multiformis	Eikenella corrodens	0.004	-	0.613186
Capnocytophaga sp. oral taxon 323	Eikenella corrodens	0.036	+	0.507449
Capnocytophaga sp. oral taxon 864	Eikenella corrodens	0.028	+	0.537294
Bergeyella cardium	Eikenella corrodens	0.036	+	0.388401
Lachnoanaerobaculum umeaense	Eikenella corrodens	0	-	0.664349
Veillonella atypica	Eikenella corrodens	0.002	-	0.575932
Leptotrichia shahii	Eikenella corrodens	0	-	0.615525
Leptotrichia sp. oral taxon 498	Eikenella corrodens	0	-	0.774275
Leptotrichia wadei	Eikenella corrodens	0.004	-	0.600374
Ottowia sp. oral taxon 894	Eikenella corrodens	0.002	+	0.497236
Selenomonas sp. oral taxon 136	Kingella denitrificans	0.016	-	0.419446
Selenomonas sp. oral taxon 478	Kingella denitrificans	0.028	-	0.392304
Actinomyces oris	Kingella oralis	0.008	+	0.537498
Actinomyces sp. HMT 175	Kingella oralis	0.01	+	0.495856
Actinomyces sp. oral taxon 169	Kingella oralis	0.01	+	0.53494
Actinomyces sp. oral taxon 171	Kingella oralis	0.004	+	0.546165
Actinomyces viscosus	Kingella oralis	0.028	+	0.413055
Rothia aeria	Kingella oralis	0.028	+	0.432263
Rothia dentocariosa	Kingella oralis	0.01	+	0.541213
Arachnia rubra	Kingella oralis	0.014	+	0.563468
Porphyromonas gingivalis	Kingella oralis	0.046	-	0.403452
Prevotella jejuni	Kingella oralis	0	-	0.539987
Prevotella melaninogenica	Kingella oralis	0	-	0.730197
Prevotella multiformis	Kingella oralis	0.002	-	0.636719
Prevotella nigrescens	Kingella oralis	0.018	-	0.487348
Tannerella serpentiformis	Kingella oralis	0.004	-	0.588576
Bergeyella cardium	Kingella oralis	0.04	-	0.398464
Streptococcus sanguinis	Kingella oralis	0.034	+	0.402415
Lachnoanaerobaculum umeaense	Kingella oralis	0.002	-	0.609536
Parvimonas micra	Kingella oralis	0.022	+	0.430502
Fusobacterium pseudoperiodonticum	Kingella oralis	0.014	-	0.600415
Leptotrichia buccalis	Kingella oralis	0	-	0.641673
Leptotrichia shahii	Kingella oralis	0.008	-	0.570525
Leptotrichia trevisanii	Kingella oralis	0.02	-	0.40302
Lautropia mirabilis	Kingella oralis	0.04	+	0.458481
Tannerella serpentiformis	Neisseria bacilliformis	0.002	-	0.666327
Lachnoanaerobaculum umeaense	Neisseria bacilliformis	0.002	-	0.481495
Leptotrichia buccalis	Neisseria bacilliformis	0	-	0.676423
Leptotrichia sp. oral taxon 212	Neisseria bacilliformis	0.032	-	0.42413
Leptotrichia trevisanii	Neisseria bacilliformis	0.02	-	0.361063
Kingella oralis	Neisseria bacilliformis	0	+	0.549075
Porphyromonas endodontalis	Neisseria flavescens	0.002	-	0.513496
Porphyromonas sp. oral taxon 275	Neisseria flavescens	0.036	+	0.447935
Prevotella oris	Neisseria flavescens	0.038	-	0.441446
Prevotella sp. oral taxon 475	Neisseria flavescens	0.01	+	0.385971
Tannerella forsythia	Neisseria flavescens	0.044	-	0.394132
Tannerella serpentiformis	Neisseria flavescens	0.036	+	0.434295
Capnocytophaga sp. oral taxon 878	Neisseria flavescens	0	+	0.584704
Capnocytophaga sputigena	Neisseria flavescens	0.006	+	0.420537
Granulicatella adiacens	Neisseria flavescens	0.006	+	0.375653
Filifactor alocis	Neisseria flavescens	0.012	-	0.386873
Selenomonas sputigena	Neisseria flavescens	0.034	-	0.384243
Leptotrichia sp. oral taxon 212	Neisseria flavescens	0.002	+	0.686941
Ottowia sp. oral taxon 894	Neisseria flavescens	0.026	+	0.440635
Neisseria elongata	Neisseria flavescens	0.04	+	0.569577
Actinomyces sp. HMT897	Neisseria macacae	0.016	-	0.435575
Actinomyces sp. oral taxon 897	Neisseria macacae	0.014	-	0.453062
Capnocytophaga haemolytica	Neisseria macacae	0.036	+	0.341212
Capnocytophaga leadbetteri	Neisseria macacae	0.004	-	0.607859
Capnocytophaga sp. FDAARGO737	Neisseria macacae	0.004	-	0.599175
Streptococcus gordonii	Neisseria macacae	0.006	+	0.380273
Selenomonas sp. oral taxon 126	Neisseria macacae	0.048	-	0.350757
Selenomonas timonae	Neisseria macacae	0.024	-	0.410949
Porphyromonas endodontalis	Neisseria meningitidis	0.028	-	0.476788
Prevotella oris	Neisseria meningitidis	0.014	-	0.481125
Capnocytophaga sputigena	Neisseria meningitidis	0.024	+	0.407129
Granulicatella adiacens	Neisseria meningitidis	0.01	+	0.514586
Selenomonas sputigena	Neisseria meningitidis	0.042	-	0.397688
Fusobacterium nucleatum	Neisseria meningitidis	0.03	-	0.425695
Neisseria elongata	Neisseria meningitidis	0	+	0.795472
Neisseria flavescens	Neisseria meningitidis	0	+	0.883155
Porphyromonas sp. oral taxon 275	Neisseria mucosa	0.048	+	0.409549
Prevotella oris	Neisseria mucosa	0.028	-	0.438134
Capnocytophaga sp. oral taxon 878	Neisseria mucosa	0.048	+	0.395767
Capnocytophaga sputigena	Neisseria mucosa	0.026	+	0.499396
Granulicatella adiacens	Neisseria mucosa	0.012	+	0.424606
Ottowia sp. oral taxon 894	Neisseria mucosa	0.02	+	0.454601
Neisseria elongata	Neisseria mucosa	0.006	+	0.485673
Neisseria flavescens	Neisseria mucosa	0	+	0.798293
Neisseria macacae	Neisseria mucosa	0.024	+	0.420116
Neisseria meningitidis	Neisseria mucosa	0	+	0.85173
Candidatus Nanosynbacter lyticus	Neisseria sicca	0.032	-	0.445276
Fusobacterium nucleatum	Neisseria sicca	0.03	-	0.473354
Kingella denitrificans	Neisseria sicca	0.014	+	0.532477
Neisseria flavescens	Neisseria sicca	0.012	+	0.362204
Neisseria macacae	Neisseria sicca	0	+	0.779758
Neisseria meningitidis	Neisseria sicca	0.002	+	0.581393
Neisseria mucosa	Neisseria sicca	0	+	0.647016
Lachnoanaerobaculum umeaense	Neisseria sp. KEM232	0.036	-	0.419149
Eikenella corrodens	Neisseria sp. KEM232	0.018	+	0.561109
Neisseria bacilliformis	Neisseria sp. KEM232	0	+	0.680437
Neisseria elongata	Neisseria sp. KEM232	0	+	0.413981
Neisseria meningitidis	Neisseria sp. KEM232	0.014	+	0.442811
Actinomyces sp. oral taxon 414	Neisseria sp. oral taxon 014	0	-	0.648652
Leptotrichia sp. oral taxon 498	Neisseria sp. oral taxon 014	0.028	-	0.388761
Neisseria meningitidis	Neisseria sp. oral taxon 014	0.034	+	0.478687
Neisseria mucosa	Neisseria sp. oral taxon 014	0.042	+	0.47351
Neisseria sicca	Neisseria sp. oral taxon 014	0.028	+	0.482547
Porphyromonas endodontalis	Neisseria subflava	0	-	0.49249
Prevotella oris	Neisseria subflava	0.04	-	0.438793
Prevotella sp. oral taxon 475	Neisseria subflava	0.014	+	0.35954
Tannerella forsythia	Neisseria subflava	0.044	-	0.394677
Tannerella serpentiformis	Neisseria subflava	0.026	+	0.431095
Capnocytophaga sp. oral taxon 878	Neisseria subflava	0	+	0.55943
Capnocytophaga sputigena	Neisseria subflava	0.004	+	0.394038
Granulicatella adiacens	Neisseria subflava	0.008	+	0.341595
Filifactor alocis	Neisseria subflava	0.04	-	0.340601
Selenomonas sputigena	Neisseria subflava	0.032	-	0.35163
Leptotrichia sp. oral taxon 212	Neisseria subflava	0.002	+	0.694068
Neisseria flavescens	Neisseria subflava	0	+	0.98883
Neisseria meningitidis	Neisseria subflava	0	+	0.843202
Neisseria mucosa	Neisseria subflava	0	+	0.763238
Neisseria sicca	Neisseria subflava	0.014	+	0.358727
Neisseria sp. oral taxon 014	Neisseria subflava	0.04	+	0.390086
Actinomyces naeslundii	Desulfobulbus oralis	0.016	-	0.494124
Actinomyces oris	Desulfobulbus oralis	0.014	-	0.5019
Actinomyces sp. HMT 175	Desulfobulbus oralis	0.006	-	0.528737
Actinomyces sp. oral taxon 169	Desulfobulbus oralis	0.03	-	0.478535
Actinomyces sp. oral taxon 171	Desulfobulbus oralis	0.024	-	0.400732
Actinomyces viscosus	Desulfobulbus oralis	0.006	-	0.605523
Corynebacterium matruchotii	Desulfobulbus oralis	0.008	-	0.509399
Arachnia propionica	Desulfobulbus oralis	0.008	-	0.616878
Prevotella dentalis	Desulfobulbus oralis	0	+	0.570656
Prevotella intermedia	Desulfobulbus oralis	0	+	0.712195
Tannerella forsythia	Desulfobulbus oralis	0	+	0.653844
Streptococcus oralis	Desulfobulbus oralis	0.046	-	0.399416
Streptococcus sanguinis	Desulfobulbus oralis	0.016	-	0.505267
Parvimonas micra	Desulfobulbus oralis	0.004	+	0.493648
Fusobacterium nucleatum	Desulfobulbus oralis	0.002	+	0.658887
Fusobacterium sp. oral taxon 203	Desulfobulbus oralis	0.002	+	0.598599
Leptotrichia buccalis	Desulfobulbus oralis	0.042	-	0.497301
Leptotrichia wadei	Desulfobulbus oralis	0.046	-	0.401395
Neisseria sp. KEM232	Desulfobulbus oralis	0.004	+	0.578777
Actinomyces sp. oral taxon 169	Desulfomicrobium orale	0.03	-	0.498708
Rothia aeria	Desulfomicrobium orale	0.008	-	0.609157
Rothia dentocariosa	Desulfomicrobium orale	0.034	-	0.441571
Porphyromonas endodontalis	Desulfomicrobium orale	0.042	+	0.483573
Porphyromonas gingivalis	Desulfomicrobium orale	0	+	0.574442
Prevotella fusca	Desulfomicrobium orale	0.02	+	0.371561
Capnocytophaga ochracea	Desulfomicrobium orale	0.022	-	0.406746
Capnocytophaga sp. oral taxon 323	Desulfomicrobium orale	0.024	-	0.419765
Capnocytophaga sp. oral taxon 864	Desulfomicrobium orale	0.04	-	0.389004
Granulicatella adiacens	Desulfomicrobium orale	0.03	-	0.466209
Filifactor alocis	Desulfomicrobium orale	0.002	+	0.59633
Fusobacterium sp. oral taxon 203	Desulfomicrobium orale	0.028	+	0.488398
Neisseria mucosa	Desulfomicrobium orale	0.036	-	0.390237
Neisseria sp. KEM232	Desulfomicrobium orale	0.02	-	0.48588
Prevotella denticola	Campylobacter concisus	0.006	+	0.586165
Prevotella jejuni	Campylobacter concisus	0.032	+	0.552679
Prevotella melaninogenica	Campylobacter concisus	0.004	+	0.617838
Prevotella veroralis	Campylobacter concisus	0.04	+	0.511508
Capnocytophaga haemolytica	Campylobacter concisus	0.048	-	0.534892
Capnocytophaga sputigena	Campylobacter concisus	0.036	-	0.528206
Selenomonas sp. oral taxon 136	Campylobacter concisus	0.016	+	0.568547
Selenomonas sp. oral taxon 478	Campylobacter concisus	0.038	+	0.539108
Selenomonas sp. oral taxon 920	Campylobacter concisus	0	+	0.603338
Leptotrichia hongkongensis	Campylobacter concisus	0.006	-	0.565042
Kingella denitrificans	Campylobacter concisus	0.044	-	0.384625
Neisseria sp. oral taxon 014	Campylobacter concisus	0.006	-	0.346549
Porphyromonas sp. oral taxon 275	Campylobacter gracilis	0.018	-	0.453582
Prevotella denticola	Campylobacter gracilis	0.016	+	0.614871
Prevotella nigrescens	Campylobacter gracilis	0.048	+	0.596279
Prevotella oris	Campylobacter gracilis	0.012	+	0.376846
Capnocytophaga sp. oral taxon 878	Campylobacter gracilis	0.004	-	0.621914
Capnocytophaga sputigena	Campylobacter gracilis	0.022	-	0.549645
Selenomonas sputigena	Campylobacter gracilis	0	+	0.543425
Leptotrichia sp. oral taxon 212	Campylobacter gracilis	0.01	-	0.406961
Neisseria bacilliformis	Campylobacter gracilis	0.028	+	0.280164
Neisseria meningitidis	Campylobacter gracilis	0.042	-	0.305462
Desulfobulbus oralis	Campylobacter gracilis	0.038	+	0.487652
Actinomyces oris	Campylobacter rectus	0.016	-	0.53704
Actinomyces sp. HMT 175	Campylobacter rectus	0.042	-	0.502341
Actinomyces sp. oral taxon 171	Campylobacter rectus	0.022	-	0.556916
Pauljensenia hongkongensis	Campylobacter rectus	0.006	-	0.478211
Corynebacterium matruchotii	Campylobacter rectus	0.002	-	0.715926
Rothia aeria	Campylobacter rectus	0.006	-	0.547473
Rothia dentocariosa	Campylobacter rectus	0.008	-	0.508977
Arachnia rubra	Campylobacter rectus	0.032	-	0.549675
Porphyromonas endodontalis	Campylobacter rectus	0.004	+	0.622734
Porphyromonas gingivalis	Campylobacter rectus	0.01	+	0.605067
Prevotella dentalis	Campylobacter rectus	0.022	+	0.505738
Prevotella enoeca	Campylobacter rectus	0.006	+	0.538096
Prevotella veroralis	Campylobacter rectus	0.018	+	0.621889
Tannerella forsythia	Campylobacter rectus	0.012	+	0.665525
Capnocytophaga gingivalis	Campylobacter rectus	0.014	-	0.357811
Granulicatella adiacens	Campylobacter rectus	0	-	0.551683
Streptococcus cristatus	Campylobacter rectus	0.032	-	0.384231
Streptococcus gordonii	Campylobacter rectus	0.01	-	0.467609
Streptococcus oralis	Campylobacter rectus	0.03	-	0.461182
Streptococcus sanguinis	Campylobacter rectus	0.014	-	0.547777
Filifactor alocis	Campylobacter rectus	0	+	0.805715
Selenomonas sp. oral taxon 126	Campylobacter rectus	0.014	+	0.611826
Selenomonas sp. oral taxon 920	Campylobacter rectus	0.048	+	0.449507
Selenomonas sputigena	Campylobacter rectus	0.018	+	0.48974
Fusobacterium hwasookii	Campylobacter rectus	0.002	+	0.34721
Fusobacterium nucleatum	Campylobacter rectus	0.026	+	0.46941
Leptotrichia hofstadii	Campylobacter rectus	0.028	-	0.465346
Neisseria bacilliformis	Campylobacter rectus	0.032	-	0.338177
Desulfomicrobium orale	Campylobacter rectus	0.008	+	0.593523
Actinomyces oris	Campylobacter showae	0.018	-	0.538155
Actinomyces sp. oral taxon 169	Campylobacter showae	0.036	-	0.478184
Actinomyces sp. oral taxon 171	Campylobacter showae	0.022	-	0.569609
Pauljensenia hongkongensis	Campylobacter showae	0.026	-	0.391521
Corynebacterium matruchotii	Campylobacter showae	0.018	-	0.558802
Rothia aeria	Campylobacter showae	0.006	-	0.491347
Rothia dentocariosa	Campylobacter showae	0	-	0.632215
Olsenella sp. oral taxon 807	Campylobacter showae	0.044	-	0.2929
Prevotella intermedia	Campylobacter showae	0.036	+	0.54269
Tannerella serpentiformis	Campylobacter showae	0.016	+	0.620224
Capnocytophaga gingivalis	Campylobacter showae	0.002	-	0.44542
Capnocytophaga leadbetteri	Campylobacter showae	0.018	+	0.542999
Capnocytophaga sp. FDAARGO737	Campylobacter showae	0.012	+	0.547691
Streptococcus cristatus	Campylobacter showae	0.002	-	0.654907
Streptococcus gordonii	Campylobacter showae	0.006	-	0.528254
Streptococcus oralis	Campylobacter showae	0.004	-	0.645758
Streptococcus sanguinis	Campylobacter showae	0.002	-	0.530039
Selenomonas sp. oral taxon 126	Campylobacter showae	0.008	+	0.556664
Selenomonas sp. oral taxon 920	Campylobacter showae	0.02	+	0.50647
Selenomonas timonae	Campylobacter showae	0.022	+	0.493453
Fusobacterium hwasookii	Campylobacter showae	0	+	0.756156
Fusobacterium pseudoperiodonticum	Campylobacter showae	0	+	0.742508
Leptotrichia buccalis	Campylobacter showae	0.006	+	0.400406
Leptotrichia sp. oral taxon 212	Campylobacter showae	0.036	+	0.348402
Kingella oralis	Campylobacter showae	0.004	-	0.602055
Neisseria bacilliformis	Campylobacter showae	0.022	-	0.495128
Campylobacter rectus	Campylobacter showae	0.004	+	0.529923
Actinomyces naeslundii	Cardiobacterium hominis	0.004	+	0.641455
Actinomyces oris	Cardiobacterium hominis	0.01	+	0.569219
Actinomyces sp. HMT 175	Cardiobacterium hominis	0.006	+	0.556011
Actinomyces sp. oral taxon 169	Cardiobacterium hominis	0.002	+	0.645885
Actinomyces sp. oral taxon 171	Cardiobacterium hominis	0.004	+	0.571471
Rothia aeria	Cardiobacterium hominis	0	+	0.646457
Rothia dentocariosa	Cardiobacterium hominis	0.002	+	0.530751
Arachnia propionica	Cardiobacterium hominis	0.046	+	0.532182
Arachnia rubra	Cardiobacterium hominis	0	+	0.753251
Porphyromonas gingivalis	Cardiobacterium hominis	0.008	-	0.579516
Prevotella denticola	Cardiobacterium hominis	0.022	-	0.580228
Prevotella jejuni	Cardiobacterium hominis	0	-	0.598424
Prevotella melaninogenica	Cardiobacterium hominis	0	-	0.810805
Prevotella multiformis	Cardiobacterium hominis	0	-	0.698405
Prevotella veroralis	Cardiobacterium hominis	0	-	0.611514
Capnocytophaga ochracea	Cardiobacterium hominis	0.004	+	0.633273
Capnocytophaga sp. oral taxon 323	Cardiobacterium hominis	0.002	+	0.659952
Capnocytophaga sp. oral taxon 864	Cardiobacterium hominis	0.002	+	0.625647
Capnocytophaga sp. oral taxon 902	Cardiobacterium hominis	0.006	+	0.546837
Capnocytophaga sputigena	Cardiobacterium hominis	0.016	+	0.507517
Streptococcus sanguinis	Cardiobacterium hominis	0.006	+	0.591839
Lachnoanaerobaculum umeaense	Cardiobacterium hominis	0.01	-	0.501002
Filifactor alocis	Cardiobacterium hominis	0.032	-	0.529377
Selenomonas sp. oral taxon 920	Cardiobacterium hominis	0.046	-	0.445692
Selenomonas sputigena	Cardiobacterium hominis	0.032	-	0.420109
Veillonella atypica	Cardiobacterium hominis	0.006	-	0.572414
Leptotrichia hongkongensis	Cardiobacterium hominis	0.002	+	0.573068
Leptotrichia shahii	Cardiobacterium hominis	0.046	-	0.439808
Leptotrichia sp. oral taxon 498	Cardiobacterium hominis	0.04	-	0.504315
Leptotrichia wadei	Cardiobacterium hominis	0.04	-	0.497823
Lautropia mirabilis	Cardiobacterium hominis	0	+	0.680291
Eikenella corrodens	Cardiobacterium hominis	0.046	+	0.484252
Kingella oralis	Cardiobacterium hominis	0	+	0.729321
Desulfomicrobium orale	Cardiobacterium hominis	0.012	-	0.507683
Campylobacter concisus	Cardiobacterium hominis	0.008	-	0.657143
Campylobacter rectus	Cardiobacterium hominis	0.026	-	0.445892
Arachnia propionica	Cardiobacterium sp. Marseille-Q4385	0.002	+	0.587463
Capnocytophaga endodontalis	Cardiobacterium sp. Marseille-Q4385	0	+	0.735258
Capnocytophaga ochracea	Cardiobacterium sp. Marseille-Q4385	0.03	+	0.480839
Capnocytophaga sp. oral taxon 323	Cardiobacterium sp. Marseille-Q4385	0.018	+	0.528815
Capnocytophaga sp. oral taxon 864	Cardiobacterium sp. Marseille-Q4385	0.01	+	0.519512
Capnocytophaga sp. oral taxon 878	Cardiobacterium sp. Marseille-Q4385	0	+	0.564084
Capnocytophaga sp. oral taxon 902	Cardiobacterium sp. Marseille-Q4385	0.034	+	0.49804
Capnocytophaga sputigena	Cardiobacterium sp. Marseille-Q4385	0.01	+	0.533619
Streptococcus sanguinis	Cardiobacterium sp. Marseille-Q4385	0.024	+	0.437504
Selenomonas sp. oral taxon 136	Cardiobacterium sp. Marseille-Q4385	0.018	-	0.525443
Selenomonas sp. oral taxon 478	Cardiobacterium sp. Marseille-Q4385	0.016	-	0.547399
Selenomonas sputigena	Cardiobacterium sp. Marseille-Q4385	0.004	-	0.560793
Veillonella atypica	Cardiobacterium sp. Marseille-Q4385	0	-	0.539986
Leptotrichia sp. oral taxon 498	Cardiobacterium sp. Marseille-Q4385	0.006	-	0.618239
Leptotrichia wadei	Cardiobacterium sp. Marseille-Q4385	0.006	-	0.531268
Ottowia sp. oral taxon 894	Cardiobacterium sp. Marseille-Q4385	0	+	0.638457
Eikenella corrodens	Cardiobacterium sp. Marseille-Q4385	0.012	+	0.602484
Olsenella sp. oral taxon 807	Aggregatibacter aphrophilus	0.018	-	0.297085
Prevotella denticola	Aggregatibacter aphrophilus	0.04	-	0.365212
Prevotella fusca	Aggregatibacter aphrophilus	0.024	+	0.570842
Prevotella oris	Aggregatibacter aphrophilus	0	-	0.658346
Veillonella atypica	Aggregatibacter aphrophilus	0.048	-	0.426408
Kingella denitrificans	Aggregatibacter aphrophilus	0.008	+	0.566339
Neisseria meningitidis	Aggregatibacter aphrophilus	0.048	+	0.402775
Neisseria sicca	Aggregatibacter aphrophilus	0.008	+	0.553037
Neisseria sp. oral taxon 014	Aggregatibacter aphrophilus	0.034	+	0.550629
Porphyromonas sp. oral taxon 275	Aggregatibacter segnis	0.02	+	0.48761
Prevotella denticola	Aggregatibacter segnis	0	-	0.611604
Prevotella oris	Aggregatibacter segnis	0	-	0.760541
Veillonella atypica	Aggregatibacter segnis	0.038	-	0.439377
Fusobacterium hwasookii	Aggregatibacter segnis	0.036	+	0.39673
Leptotrichia sp. oral taxon 212	Aggregatibacter segnis	0.002	+	0.508013
Leptotrichia wadei	Aggregatibacter segnis	0.038	-	0.446163
Campylobacter gracilis	Aggregatibacter segnis	0.002	-	0.585309
Campylobacter showae	Aggregatibacter segnis	0.03	+	0.387944
Aggregatibacter aphrophilus	Aggregatibacter segnis	0	+	0.73659
Capnocytophaga leadbetteri	Aggregatibacter sp. 2125159857	0.028	-	0.36481
Capnocytophaga sp. FDAARGO737	Aggregatibacter sp. 2125159857	0.034	-	0.356109
Streptococcus cristatus	Aggregatibacter sp. 2125159857	0.012	+	0.55332
Streptococcus sanguinis	Aggregatibacter sp. 2125159857	0.006	+	0.503886
Selenomonas sp. oral taxon 126	Aggregatibacter sp. 2125159857	0	-	0.694335
Selenomonas sp. oral taxon 136	Aggregatibacter sp. 2125159857	0.004	-	0.56297
Selenomonas sp. oral taxon 478	Aggregatibacter sp. 2125159857	0.002	-	0.609877
Selenomonas sp. oral taxon 920	Aggregatibacter sp. 2125159857	0.004	-	0.630435
Selenomonas timonae	Aggregatibacter sp. 2125159857	0	-	0.715821
Kingella denitrificans	Aggregatibacter sp. 2125159857	0.04	+	0.404515
Prevotella denticola	Aggregatibacter sp. Marseille-P9115	0	-	0.523716
Prevotella nigrescens	Aggregatibacter sp. Marseille-P9115	0.036	-	0.469916
Prevotella oris	Aggregatibacter sp. Marseille-P9115	0	-	0.71585
Leptotrichia sp. oral taxon 212	Aggregatibacter sp. Marseille-P9115	0.014	+	0.420226
Campylobacter gracilis	Aggregatibacter sp. Marseille-P9115	0.002	-	0.523997
Aggregatibacter aphrophilus	Aggregatibacter sp. Marseille-P9115	0.002	+	0.692627
Aggregatibacter segnis	Aggregatibacter sp. Marseille-P9115	0	+	0.956258
Prevotella denticola	Aggregatibacter sp. oral taxon 513	0.006	-	0.616496
Prevotella jejuni	Aggregatibacter sp. oral taxon 513	0.016	-	0.566386
Prevotella nigrescens	Aggregatibacter sp. oral taxon 513	0.04	-	0.506822
Prevotella oris	Aggregatibacter sp. oral taxon 513	0	-	0.72411
Selenomonas sputigena	Aggregatibacter sp. oral taxon 513	0.04	-	0.514762
Leptotrichia sp. oral taxon 212	Aggregatibacter sp. oral taxon 513	0.01	+	0.485738
Campylobacter gracilis	Aggregatibacter sp. oral taxon 513	0	-	0.61194
Aggregatibacter aphrophilus	Aggregatibacter sp. oral taxon 513	0.004	+	0.574542
Aggregatibacter segnis	Aggregatibacter sp. oral taxon 513	0	+	0.91385
Aggregatibacter sp. Marseille-P9115	Aggregatibacter sp. oral taxon 513	0	+	0.93486
Arachnia propionica	Haemophilus parainfluenzae	0.03	+	0.38125
Prevotella denticola	Haemophilus parainfluenzae	0.008	-	0.511007
Prevotella jejuni	Haemophilus parainfluenzae	0.022	-	0.526485
Prevotella oris	Haemophilus parainfluenzae	0	-	0.550643
Capnocytophaga sputigena	Haemophilus parainfluenzae	0.004	+	0.603644
Granulicatella adiacens	Haemophilus parainfluenzae	0.002	+	0.528782
Streptococcus sanguinis	Haemophilus parainfluenzae	0.006	+	0.501716
Filifactor alocis	Haemophilus parainfluenzae	0.022	-	0.345174
Veillonella atypica	Haemophilus parainfluenzae	0.044	-	0.445839
Kingella denitrificans	Haemophilus parainfluenzae	0.026	+	0.484287
Neisseria elongata	Haemophilus parainfluenzae	0.034	+	0.419814
Neisseria meningitidis	Haemophilus parainfluenzae	0.006	+	0.537568
Neisseria mucosa	Haemophilus parainfluenzae	0.01	+	0.583465
Campylobacter gracilis	Haemophilus parainfluenzae	0.018	-	0.478439
Aggregatibacter aphrophilus	Haemophilus parainfluenzae	0.004	+	0.598108
Aggregatibacter segnis	Haemophilus parainfluenzae	0.006	+	0.483807
Aggregatibacter sp. oral taxon 513	Haemophilus parainfluenzae	0.04	+	0.447953
Actinomyces naeslundii	Treponema denticola	0.002	-	0.671695
Actinomyces oris	Treponema denticola	0	-	0.741004
Actinomyces sp. HMT 175	Treponema denticola	0	-	0.713667
Actinomyces sp. oral taxon 169	Treponema denticola	0.002	-	0.655984
Actinomyces sp. oral taxon 171	Treponema denticola	0	-	0.782959
Actinomyces sp. oral taxon 414	Treponema denticola	0.016	-	0.517856
Actinomyces viscosus	Treponema denticola	0.004	-	0.726747
Pauljensenia hongkongensis	Treponema denticola	0.004	-	0.580611
Corynebacterium matruchotii	Treponema denticola	0	-	0.784791
Rothia aeria	Treponema denticola	0.006	-	0.6369
Rothia dentocariosa	Treponema denticola	0.002	-	0.557844
Arachnia propionica	Treponema denticola	0.036	-	0.559614
Arachnia rubra	Treponema denticola	0.042	-	0.510694
Porphyromonas endodontalis	Treponema denticola	0	+	0.77115
Porphyromonas gingivalis	Treponema denticola	0	+	0.788913
Prevotella enoeca	Treponema denticola	0	+	0.617011
Prevotella intermedia	Treponema denticola	0	+	0.729619
Tannerella forsythia	Treponema denticola	0	+	0.89837
Granulicatella adiacens	Treponema denticola	0.002	-	0.563247
Streptococcus gordonii	Treponema denticola	0.042	-	0.358539
Streptococcus oralis	Treponema denticola	0.014	-	0.463607
Streptococcus sanguinis	Treponema denticola	0.01	-	0.635795
Filifactor alocis	Treponema denticola	0	+	0.909194
Selenomonas sp. oral taxon 126	Treponema denticola	0.03	+	0.604559
Selenomonas timonae	Treponema denticola	0.028	+	0.552765
Parvimonas micra	Treponema denticola	0.04	+	0.338882
Fusobacterium hwasookii	Treponema denticola	0.006	+	0.487765
Fusobacterium nucleatum	Treponema denticola	0	+	0.73498
Fusobacterium pseudoperiodonticum	Treponema denticola	0.018	+	0.480267
Fusobacterium sp. oral taxon 203	Treponema denticola	0.008	+	0.608783
Leptotrichia hofstadii	Treponema denticola	0.042	-	0.345117
Neisseria flavescens	Treponema denticola	0.02	-	0.321402
Neisseria subflava	Treponema denticola	0.018	-	0.299273
Desulfobulbus oralis	Treponema denticola	0.034	+	0.464811
Desulfomicrobium orale	Treponema denticola	0.024	+	0.563696
Campylobacter rectus	Treponema denticola	0.002	+	0.755002
Aggregatibacter sp. 2125159857	Treponema denticola	0.03	-	0.46637
Actinomyces oris	Treponema medium	0.018	-	0.524361
Actinomyces sp. oral taxon 171	Treponema medium	0.028	-	0.561393
Actinomyces sp. oral taxon 414	Treponema medium	0.02	-	0.447588
Pauljensenia hongkongensis	Treponema medium	0.002	-	0.556233
Corynebacterium matruchotii	Treponema medium	0.004	-	0.705708
Rothia aeria	Treponema medium	0.014	-	0.551338
Rothia dentocariosa	Treponema medium	0.03	-	0.448637
Porphyromonas endodontalis	Treponema medium	0	+	0.727132
Porphyromonas gingivalis	Treponema medium	0.01	+	0.609016
Prevotella enoeca	Treponema medium	0.012	+	0.524706
Prevotella intermedia	Treponema medium	0.034	+	0.599744
Tannerella forsythia	Treponema medium	0.004	+	0.715045
Capnocytophaga gingivalis	Treponema medium	0.026	-	0.367449
Granulicatella adiacens	Treponema medium	0.004	-	0.559528
Streptococcus cristatus	Treponema medium	0.044	-	0.386488
Streptococcus gordonii	Treponema medium	0.018	-	0.422359
Streptococcus oralis	Treponema medium	0.012	-	0.526511
Streptococcus sanguinis	Treponema medium	0.006	-	0.641325
Filifactor alocis	Treponema medium	0	+	0.802888
Selenomonas sp. oral taxon 126	Treponema medium	0.014	+	0.681771
Selenomonas sputigena	Treponema medium	0.026	+	0.489089
Fusobacterium hwasookii	Treponema medium	0.032	+	0.414304
Fusobacterium nucleatum	Treponema medium	0.018	+	0.570268
Fusobacterium sp. oral taxon 203	Treponema medium	0.022	+	0.504748
Neisseria flavescens	Treponema medium	0.018	-	0.387329
Neisseria subflava	Treponema medium	0.028	-	0.356923
Desulfomicrobium orale	Treponema medium	0.012	+	0.594901
Campylobacter rectus	Treponema medium	0	+	0.861389
Aggregatibacter sp. 2125159857	Treponema medium	0.042	-	0.442677
Treponema denticola	Treponema medium	0	+	0.867113
Actinomyces naeslundii	Treponema parvum	0	-	0.626484
Actinomyces oris	Treponema parvum	0.002	-	0.617827
Actinomyces sp. HMT 175	Treponema parvum	0	-	0.605105
Actinomyces sp. oral taxon 169	Treponema parvum	0.002	-	0.543599
Actinomyces sp. oral taxon 171	Treponema parvum	0.002	-	0.613546
Actinomyces sp. oral taxon 414	Treponema parvum	0.008	-	0.454836
Actinomyces viscosus	Treponema parvum	0.008	-	0.537868
Pauljensenia hongkongensis	Treponema parvum	0	-	0.436595
Corynebacterium matruchotii	Treponema parvum	0	-	0.814273
Rothia aeria	Treponema parvum	0.016	-	0.514141
Rothia dentocariosa	Treponema parvum	0.006	-	0.501805
Porphyromonas endodontalis	Treponema parvum	0.006	+	0.604307
Porphyromonas gingivalis	Treponema parvum	0.004	+	0.684485
Prevotella enoeca	Treponema parvum	0	+	0.639862
Prevotella intermedia	Treponema parvum	0.014	+	0.58157
Prevotella veroralis	Treponema parvum	0.04	+	0.496897
Tannerella forsythia	Treponema parvum	0	+	0.808291
Capnocytophaga gingivalis	Treponema parvum	0.002	-	0.522596
Capnocytophaga ochracea	Treponema parvum	0.016	-	0.442996
Capnocytophaga sp. oral taxon 323	Treponema parvum	0.016	-	0.490713
Capnocytophaga sp. oral taxon 864	Treponema parvum	0.042	-	0.401893
Capnocytophaga sp. oral taxon 902	Treponema parvum	0.018	-	0.496664
Granulicatella adiacens	Treponema parvum	0	-	0.572244
Streptococcus cristatus	Treponema parvum	0.01	-	0.49775
Streptococcus gordonii	Treponema parvum	0.006	-	0.582745
Streptococcus oralis	Treponema parvum	0.01	-	0.477541
Streptococcus sanguinis	Treponema parvum	0.028	-	0.573178
Filifactor alocis	Treponema parvum	0	+	0.798044
Selenomonas sp. oral taxon 126	Treponema parvum	0.006	+	0.777221
Selenomonas sp. oral taxon 920	Treponema parvum	0.044	+	0.569845
Selenomonas sputigena	Treponema parvum	0.008	+	0.626221
Selenomonas timonae	Treponema parvum	0.02	+	0.646719
Fusobacterium hwasookii	Treponema parvum	0.018	+	0.309435
Fusobacterium nucleatum	Treponema parvum	0.002	+	0.580799
Fusobacterium sp. oral taxon 203	Treponema parvum	0.02	+	0.485488
Leptotrichia hofstadii	Treponema parvum	0.004	-	0.669187
Leptotrichia hongkongensis	Treponema parvum	0.012	-	0.500067
Neisseria flavescens	Treponema parvum	0.03	-	0.432639
Neisseria subflava	Treponema parvum	0.04	-	0.396958
Desulfomicrobium orale	Treponema parvum	0.01	+	0.622156
Campylobacter rectus	Treponema parvum	0	+	0.854957
Treponema denticola	Treponema parvum	0	+	0.832186
Treponema medium	Treponema parvum	0	+	0.840877
Actinomyces naeslundii	Treponema putidum	0.02	-	0.570371
Actinomyces oris	Treponema putidum	0.008	-	0.637816
Actinomyces sp. HMT 175	Treponema putidum	0.014	-	0.562442
Actinomyces sp. oral taxon 169	Treponema putidum	0.008	-	0.59992
Actinomyces sp. oral taxon 171	Treponema putidum	0.006	-	0.686447
Actinomyces sp. oral taxon 414	Treponema putidum	0.008	-	0.528687
Actinomyces viscosus	Treponema putidum	0.028	-	0.629724
Pauljensenia hongkongensis	Treponema putidum	0.002	-	0.579544
Corynebacterium matruchotii	Treponema putidum	0	-	0.649451
Rothia aeria	Treponema putidum	0.004	-	0.680347
Rothia dentocariosa	Treponema putidum	0.006	-	0.565005
Olsenella sp. oral taxon 807	Treponema putidum	0.024	-	0.480564
Porphyromonas endodontalis	Treponema putidum	0.002	+	0.733336
Porphyromonas gingivalis	Treponema putidum	0	+	0.720836
Prevotella enoeca	Treponema putidum	0.014	+	0.398335
Prevotella fusca	Treponema putidum	0.024	+	0.347148
Prevotella intermedia	Treponema putidum	0.01	+	0.576042
Tannerella forsythia	Treponema putidum	0	+	0.701459
Granulicatella adiacens	Treponema putidum	0.02	-	0.518251
Streptococcus oralis	Treponema putidum	0.04	-	0.370253
Streptococcus sanguinis	Treponema putidum	0.042	-	0.565794
Filifactor alocis	Treponema putidum	0	+	0.790415
Fusobacterium hwasookii	Treponema putidum	0.006	+	0.47032
Fusobacterium nucleatum	Treponema putidum	0.008	+	0.448483
Fusobacterium pseudoperiodonticum	Treponema putidum	0.024	+	0.452855
Fusobacterium sp. oral taxon 203	Treponema putidum	0	+	0.596058
Desulfomicrobium orale	Treponema putidum	0.002	+	0.733476
Campylobacter rectus	Treponema putidum	0	+	0.755098
Treponema denticola	Treponema putidum	0	+	0.881754
Treponema medium	Treponema putidum	0	+	0.873419
Treponema parvum	Treponema putidum	0	+	0.718889
Actinomyces sp. HMT 175	Treponema socranskii	0.046	-	0.411176
Corynebacterium matruchotii	Treponema socranskii	0.032	-	0.568522
Arachnia propionica	Treponema socranskii	0.026	-	0.501105
Prevotella veroralis	Treponema socranskii	0.014	+	0.550993
Tannerella forsythia	Treponema socranskii	0.008	+	0.591179
Capnocytophaga ochracea	Treponema socranskii	0.028	-	0.556286
Capnocytophaga sp. oral taxon 323	Treponema socranskii	0.026	-	0.562777
Capnocytophaga sp. oral taxon 864	Treponema socranskii	0.032	-	0.52529
Capnocytophaga sp. oral taxon 878	Treponema socranskii	0.032	-	0.56922
Capnocytophaga sp. oral taxon 902	Treponema socranskii	0.016	-	0.613005
Capnocytophaga sputigena	Treponema socranskii	0	-	0.656738
Granulicatella adiacens	Treponema socranskii	0.036	-	0.410777
Selenomonas sp. oral taxon 126	Treponema socranskii	0.012	+	0.667064
Selenomonas sp. oral taxon 920	Treponema socranskii	0.046	+	0.524713
Selenomonas sputigena	Treponema socranskii	0.016	+	0.622561
Selenomonas timonae	Treponema socranskii	0.008	+	0.606127
Fusobacterium nucleatum	Treponema socranskii	0.016	+	0.47774
Leptotrichia hofstadii	Treponema socranskii	0.002	-	0.807454
Leptotrichia hongkongensis	Treponema socranskii	0.034	-	0.480501
Leptotrichia sp. oral taxon 212	Treponema socranskii	0.026	-	0.599833
Leptotrichia trevisanii	Treponema socranskii	0.04	-	0.58562
Neisseria flavescens	Treponema socranskii	0.014	-	0.535233
Neisseria meningitidis	Treponema socranskii	0.032	-	0.485994
Neisseria sicca	Treponema socranskii	0.028	-	0.362784
Neisseria subflava	Treponema socranskii	0.008	-	0.540718
Desulfobulbus oralis	Treponema socranskii	0.048	+	0.471532
Treponema denticola	Treponema socranskii	0.032	+	0.477419
Treponema parvum	Treponema socranskii	0.004	+	0.761802
Actinomyces naeslundii	Treponema sp. Marseille-Q4132	0	-	0.697315
Actinomyces oris	Treponema sp. Marseille-Q4132	0	-	0.695746
Actinomyces sp. HMT 175	Treponema sp. Marseille-Q4132	0	-	0.730232
Actinomyces sp. oral taxon 169	Treponema sp. Marseille-Q4132	0	-	0.635697
Actinomyces sp. oral taxon 171	Treponema sp. Marseille-Q4132	0	-	0.686248
Actinomyces viscosus	Treponema sp. Marseille-Q4132	0.006	-	0.543785
Corynebacterium matruchotii	Treponema sp. Marseille-Q4132	0	-	0.777329
Rothia aeria	Treponema sp. Marseille-Q4132	0.002	-	0.547929
Rothia dentocariosa	Treponema sp. Marseille-Q4132	0.004	-	0.596429
Arachnia propionica	Treponema sp. Marseille-Q4132	0.014	-	0.553249
Porphyromonas gingivalis	Treponema sp. Marseille-Q4132	0.002	+	0.696179
Prevotella dentalis	Treponema sp. Marseille-Q4132	0.008	+	0.52643
Prevotella denticola	Treponema sp. Marseille-Q4132	0.048	+	0.329691
Prevotella enoeca	Treponema sp. Marseille-Q4132	0	+	0.580716
Prevotella intermedia	Treponema sp. Marseille-Q4132	0.024	+	0.553908
Prevotella jejuni	Treponema sp. Marseille-Q4132	0.02	+	0.33014
Prevotella melaninogenica	Treponema sp. Marseille-Q4132	0.002	+	0.483729
Prevotella veroralis	Treponema sp. Marseille-Q4132	0.004	+	0.595343
Tannerella forsythia	Treponema sp. Marseille-Q4132	0.004	+	0.705696
Capnocytophaga gingivalis	Treponema sp. Marseille-Q4132	0.016	-	0.49487
Capnocytophaga ochracea	Treponema sp. Marseille-Q4132	0.004	-	0.581761
Capnocytophaga sp. oral taxon 323	Treponema sp. Marseille-Q4132	0.002	-	0.623353
Capnocytophaga sp. oral taxon 864	Treponema sp. Marseille-Q4132	0.006	-	0.545829
Capnocytophaga sp. oral taxon 902	Treponema sp. Marseille-Q4132	0.002	-	0.654938
Capnocytophaga sputigena	Treponema sp. Marseille-Q4132	0.002	-	0.632682
Granulicatella adiacens	Treponema sp. Marseille-Q4132	0	-	0.587939
Streptococcus cristatus	Treponema sp. Marseille-Q4132	0.026	-	0.542587
Streptococcus gordonii	Treponema sp. Marseille-Q4132	0.012	-	0.678326
Streptococcus sanguinis	Treponema sp. Marseille-Q4132	0.002	-	0.655266
Filifactor alocis	Treponema sp. Marseille-Q4132	0	+	0.751358
Selenomonas sp. oral taxon 126	Treponema sp. Marseille-Q4132	0.004	+	0.760425
Selenomonas sp. oral taxon 136	Treponema sp. Marseille-Q4132	0.036	+	0.49458
Selenomonas sp. oral taxon 920	Treponema sp. Marseille-Q4132	0.008	+	0.67837
Selenomonas sputigena	Treponema sp. Marseille-Q4132	0	+	0.653505
Selenomonas timonae	Treponema sp. Marseille-Q4132	0.002	+	0.732648
Fusobacterium hwasookii	Treponema sp. Marseille-Q4132	0.046	+	0.375665
Fusobacterium nucleatum	Treponema sp. Marseille-Q4132	0.01	+	0.566622
Fusobacterium pseudoperiodonticum	Treponema sp. Marseille-Q4132	0.024	+	0.422264
Leptotrichia hofstadii	Treponema sp. Marseille-Q4132	0	-	0.696434
Leptotrichia hongkongensis	Treponema sp. Marseille-Q4132	0	-	0.770173
Desulfomicrobium orale	Treponema sp. Marseille-Q4132	0.028	+	0.537727
Campylobacter rectus	Treponema sp. Marseille-Q4132	0.006	+	0.744899
Cardiobacterium hominis	Treponema sp. Marseille-Q4132	0	-	0.564306
Haemophilus parainfluenzae	Treponema sp. Marseille-Q4132	0.014	-	0.449676
Treponema denticola	Treponema sp. Marseille-Q4132	0.004	+	0.713349
Treponema medium	Treponema sp. Marseille-Q4132	0.03	+	0.618707
Treponema parvum	Treponema sp. Marseille-Q4132	0	+	0.883662
Treponema putidum	Treponema sp. Marseille-Q4132	0.032	+	0.506852
Treponema socranskii	Treponema sp. Marseille-Q4132	0.002	+	0.789934
Actinomyces oris	Treponema sp. OMZ 838	0.008	-	0.54864
Actinomyces sp. HMT 175	Treponema sp. OMZ 838	0.028	-	0.510163
Actinomyces sp. oral taxon 169	Treponema sp. OMZ 838	0.042	-	0.432646
Actinomyces sp. oral taxon 171	Treponema sp. OMZ 838	0.01	-	0.594213
Actinomyces sp. oral taxon 414	Treponema sp. OMZ 838	0.018	-	0.434111
Actinomyces viscosus	Treponema sp. OMZ 838	0.038	-	0.490472
Pauljensenia hongkongensis	Treponema sp. OMZ 838	0	-	0.561655
Corynebacterium matruchotii	Treponema sp. OMZ 838	0	-	0.761922
Rothia aeria	Treponema sp. OMZ 838	0.01	-	0.549795
Rothia dentocariosa	Treponema sp. OMZ 838	0.002	-	0.537773
Porphyromonas endodontalis	Treponema sp. OMZ 838	0	+	0.706737
Porphyromonas gingivalis	Treponema sp. OMZ 838	0.01	+	0.609386
Prevotella enoeca	Treponema sp. OMZ 838	0.008	+	0.564882
Prevotella intermedia	Treponema sp. OMZ 838	0.008	+	0.651008
Tannerella forsythia	Treponema sp. OMZ 838	0.002	+	0.728357
Capnocytophaga gingivalis	Treponema sp. OMZ 838	0.004	-	0.484531
Granulicatella adiacens	Treponema sp. OMZ 838	0.012	-	0.523874
Streptococcus cristatus	Treponema sp. OMZ 838	0.002	-	0.492815
Streptococcus gordonii	Treponema sp. OMZ 838	0.002	-	0.515453
Streptococcus oralis	Treponema sp. OMZ 838	0.004	-	0.600407
Streptococcus sanguinis	Treponema sp. OMZ 838	0.008	-	0.593307
Filifactor alocis	Treponema sp. OMZ 838	0	+	0.783928
Selenomonas sp. oral taxon 126	Treponema sp. OMZ 838	0.002	+	0.745715
Selenomonas sputigena	Treponema sp. OMZ 838	0.032	+	0.485551
Selenomonas timonae	Treponema sp. OMZ 838	0.028	+	0.554346
Fusobacterium hwasookii	Treponema sp. OMZ 838	0	+	0.510176
Fusobacterium nucleatum	Treponema sp. OMZ 838	0.002	+	0.642774
Fusobacterium pseudoperiodonticum	Treponema sp. OMZ 838	0.034	+	0.451763
Fusobacterium sp. oral taxon 203	Treponema sp. OMZ 838	0.04	+	0.46178
Neisseria flavescens	Treponema sp. OMZ 838	0.048	-	0.354354
Desulfomicrobium orale	Treponema sp. OMZ 838	0.028	+	0.536214
Campylobacter rectus	Treponema sp. OMZ 838	0	+	0.898705
Campylobacter showae	Treponema sp. OMZ 838	0.004	+	0.546811
Treponema denticola	Treponema sp. OMZ 838	0	+	0.836659
Treponema medium	Treponema sp. OMZ 838	0	+	0.963427
Treponema parvum	Treponema sp. OMZ 838	0	+	0.874035
Treponema putidum	Treponema sp. OMZ 838	0	+	0.806852
Treponema sp. Marseille-Q4132	Treponema sp. OMZ 838	0.012	+	0.69477
Actinomyces naeslundii	Treponema vincentii	0	-	0.576454
Actinomyces oris	Treponema vincentii	0	-	0.657481
Actinomyces sp. HMT 175	Treponema vincentii	0.002	-	0.670365
Actinomyces sp. oral taxon 169	Treponema vincentii	0.006	-	0.495851
Actinomyces sp. oral taxon 171	Treponema vincentii	0	-	0.687232
Actinomyces sp. oral taxon 414	Treponema vincentii	0.01	-	0.517871
Actinomyces viscosus	Treponema vincentii	0	-	0.624538
Pauljensenia hongkongensis	Treponema vincentii	0	-	0.636225
Corynebacterium matruchotii	Treponema vincentii	0	-	0.841055
Rothia aeria	Treponema vincentii	0.008	-	0.492256
Rothia dentocariosa	Treponema vincentii	0.004	-	0.519856
Porphyromonas endodontalis	Treponema vincentii	0.018	+	0.536414
Porphyromonas gingivalis	Treponema vincentii	0.004	+	0.566361
Prevotella dentalis	Treponema vincentii	0.002	+	0.586819
Prevotella enoeca	Treponema vincentii	0.002	+	0.599274
Prevotella intermedia	Treponema vincentii	0	+	0.754599
Prevotella veroralis	Treponema vincentii	0.044	+	0.432103
Tannerella forsythia	Treponema vincentii	0	+	0.791494
Capnocytophaga gingivalis	Treponema vincentii	0.034	-	0.346749
Streptococcus cristatus	Treponema vincentii	0.004	-	0.58959
Streptococcus gordonii	Treponema vincentii	0.006	-	0.547639
Streptococcus oralis	Treponema vincentii	0.002	-	0.621544
Streptococcus sanguinis	Treponema vincentii	0.006	-	0.607269
Filifactor alocis	Treponema vincentii	0	+	0.755551
Selenomonas sp. oral taxon 126	Treponema vincentii	0	+	0.788251
Selenomonas sputigena	Treponema vincentii	0.026	+	0.478727
Selenomonas timonae	Treponema vincentii	0.004	+	0.683453
Parvimonas micra	Treponema vincentii	0.034	+	0.374188
Fusobacterium hwasookii	Treponema vincentii	0.03	+	0.56696
Fusobacterium nucleatum	Treponema vincentii	0	+	0.837654
Fusobacterium pseudoperiodonticum	Treponema vincentii	0.014	+	0.496823
Leptotrichia hofstadii	Treponema vincentii	0.006	-	0.545068
Leptotrichia hongkongensis	Treponema vincentii	0.03	-	0.518211
Leptotrichia trevisanii	Treponema vincentii	0.018	-	0.414924
Desulfobulbus oralis	Treponema vincentii	0.012	+	0.53298
Campylobacter rectus	Treponema vincentii	0.002	+	0.743275
Campylobacter showae	Treponema vincentii	0.026	+	0.520448
Aggregatibacter sp. 2125159857	Treponema vincentii	0.044	-	0.450805
Treponema denticola	Treponema vincentii	0	+	0.829926
Treponema medium	Treponema vincentii	0.002	+	0.783722
Treponema parvum	Treponema vincentii	0	+	0.805578
Treponema putidum	Treponema vincentii	0.006	+	0.61062
Treponema socranskii	Treponema vincentii	0.018	+	0.617157
Treponema sp. Marseille-Q4132	Treponema vincentii	0.004	+	0.758911
Treponema sp. OMZ 838	Treponema vincentii	0	+	0.860897
Actinomyces naeslundii	Fretibacterium fastidiosum	0	-	0.794517
Actinomyces oris	Fretibacterium fastidiosum	0	-	0.742171
Actinomyces sp. HMT 175	Fretibacterium fastidiosum	0	-	0.764085
Actinomyces sp. oral taxon 169	Fretibacterium fastidiosum	0	-	0.720906
Actinomyces sp. oral taxon 171	Fretibacterium fastidiosum	0	-	0.681136
Actinomyces sp. oral taxon 414	Fretibacterium fastidiosum	0.018	-	0.475125
Actinomyces viscosus	Fretibacterium fastidiosum	0	-	0.722027
Pauljensenia hongkongensis	Fretibacterium fastidiosum	0.048	-	0.442152
Corynebacterium matruchotii	Fretibacterium fastidiosum	0	-	0.836916
Rothia aeria	Fretibacterium fastidiosum	0	-	0.621681
Rothia dentocariosa	Fretibacterium fastidiosum	0	-	0.539429
Arachnia propionica	Fretibacterium fastidiosum	0	-	0.641616
Arachnia rubra	Fretibacterium fastidiosum	0.034	-	0.465096
Porphyromonas endodontalis	Fretibacterium fastidiosum	0.008	+	0.481032
Porphyromonas gingivalis	Fretibacterium fastidiosum	0	+	0.70998
Prevotella dentalis	Fretibacterium fastidiosum	0.014	+	0.565619
Prevotella enoeca	Fretibacterium fastidiosum	0	+	0.655815
Prevotella intermedia	Fretibacterium fastidiosum	0	+	0.732397
Prevotella veroralis	Fretibacterium fastidiosum	0.02	+	0.482623
Tannerella forsythia	Fretibacterium fastidiosum	0	+	0.879476
Capnocytophaga ochracea	Fretibacterium fastidiosum	0.016	-	0.527476
Capnocytophaga sp. oral taxon 323	Fretibacterium fastidiosum	0.016	-	0.531259
Capnocytophaga sp. oral taxon 864	Fretibacterium fastidiosum	0.026	-	0.431757
Capnocytophaga sp. oral taxon 902	Fretibacterium fastidiosum	0.012	-	0.539545
Granulicatella adiacens	Fretibacterium fastidiosum	0.042	-	0.373096
Streptococcus gordonii	Fretibacterium fastidiosum	0.01	-	0.515641
Streptococcus sanguinis	Fretibacterium fastidiosum	0.014	-	0.584559
Filifactor alocis	Fretibacterium fastidiosum	0	+	0.794121
Selenomonas sp. oral taxon 126	Fretibacterium fastidiosum	0.02	+	0.530732
Selenomonas sputigena	Fretibacterium fastidiosum	0.024	+	0.580715
Selenomonas timonae	Fretibacterium fastidiosum	0.016	+	0.554035
Parvimonas micra	Fretibacterium fastidiosum	0	+	0.643321
Fusobacterium hwasookii	Fretibacterium fastidiosum	0.002	+	0.433578
Fusobacterium nucleatum	Fretibacterium fastidiosum	0	+	0.68947
Fusobacterium pseudoperiodonticum	Fretibacterium fastidiosum	0.028	+	0.417313
Fusobacterium sp. oral taxon 203	Fretibacterium fastidiosum	0.004	+	0.644501
Leptotrichia hofstadii	Fretibacterium fastidiosum	0.008	-	0.681399
Leptotrichia hongkongensis	Fretibacterium fastidiosum	0.004	-	0.573681
Desulfobulbus oralis	Fretibacterium fastidiosum	0	+	0.740989
Campylobacter rectus	Fretibacterium fastidiosum	0.034	+	0.566015
Treponema denticola	Fretibacterium fastidiosum	0	+	0.724892
Treponema medium	Fretibacterium fastidiosum	0.048	+	0.541701
Treponema parvum	Fretibacterium fastidiosum	0	+	0.767244
Treponema putidum	Fretibacterium fastidiosum	0.032	+	0.488477
Treponema socranskii	Fretibacterium fastidiosum	0.014	+	0.672399
Treponema sp. Marseille-Q4132	Fretibacterium fastidiosum	0	+	0.803631
Treponema sp. OMZ 838	Fretibacterium fastidiosum	0.018	+	0.584158
Treponema vincentii	Fretibacterium fastidiosum	0	+	0.709204

## Sheet: Supplementary Data 5
Supplementary Data 5. Pairwise correlation in abundances of genus in HTN saliva samples. Analysis included 16 HTN cases. All 127 species (filtered by more than 0.001 mean relative abundances) were tested for pairwise correlations using SparCC. All results are shown here. Positve correlation are labeled by '+',whereas negative correlation by '-'.Permuted P-values were based on 1000 permutations, t…
Species 1	Species 2	Correlation P-value	Direction of correlation	Absolute value of correlation |r|
Actinomyces naeslundii	Actinomyces oris	0	+	0.818881
Actinomyces naeslundii	Actinomyces sp. HMT 175	0	+	0.807481
Actinomyces oris	Actinomyces sp. HMT 175	0	+	0.972613
Actinomyces naeslundii	Actinomyces sp. oral taxon 169	0	+	0.901567
Actinomyces oris	Actinomyces sp. oral taxon 169	0	+	0.869127
Actinomyces sp. HMT 175	Actinomyces sp. oral taxon 169	0	+	0.905898
Actinomyces naeslundii	Actinomyces sp. oral taxon 171	0.002	+	0.701757
Actinomyces oris	Actinomyces sp. oral taxon 171	0	+	0.75619
Actinomyces sp. HMT 175	Actinomyces sp. oral taxon 171	0.006	+	0.733289
Actinomyces sp. oral taxon 169	Actinomyces sp. oral taxon 171	0.01	+	0.773388
Actinomyces naeslundii	Actinomyces sp. oral taxon 414	0.002	+	0.746918
Actinomyces oris	Actinomyces sp. oral taxon 414	0.006	+	0.590524
Actinomyces sp. HMT 175	Actinomyces sp. oral taxon 414	0.01	+	0.537472
Actinomyces sp. oral taxon 169	Actinomyces sp. oral taxon 414	0.01	+	0.60755
Actinomyces sp. oral taxon 171	Actinomyces sp. oral taxon 414	0.004	+	0.552031
Actinomyces naeslundii	Actinomyces viscosus	0	+	0.917084
Actinomyces oris	Actinomyces viscosus	0	+	0.818276
Actinomyces sp. HMT 175	Actinomyces viscosus	0	+	0.78982
Actinomyces sp. oral taxon 169	Actinomyces viscosus	0	+	0.843562
Actinomyces sp. oral taxon 171	Actinomyces viscosus	0	+	0.744303
Actinomyces sp. oral taxon 414	Actinomyces viscosus	0.002	+	0.7432
Actinomyces naeslundii	Corynebacterium matruchotii	0	+	0.798002
Actinomyces oris	Corynebacterium matruchotii	0	+	0.818017
Actinomyces sp. HMT 175	Corynebacterium matruchotii	0	+	0.75697
Actinomyces sp. oral taxon 169	Corynebacterium matruchotii	0	+	0.774662
Actinomyces sp. oral taxon 171	Corynebacterium matruchotii	0	+	0.801764
Actinomyces sp. oral taxon 414	Corynebacterium matruchotii	0.002	+	0.696013
Actinomyces viscosus	Corynebacterium matruchotii	0	+	0.779225
Actinomyces naeslundii	Rothia dentocariosa	0	+	0.717646
Actinomyces oris	Rothia dentocariosa	0	+	0.709931
Actinomyces sp. HMT 175	Rothia dentocariosa	0	+	0.730439
Actinomyces sp. oral taxon 169	Rothia dentocariosa	0	+	0.767823
Actinomyces sp. oral taxon 171	Rothia dentocariosa	0.014	+	0.70045
Actinomyces viscosus	Rothia dentocariosa	0.004	+	0.676443
Corynebacterium matruchotii	Rothia dentocariosa	0	+	0.70177
Schaalia odontolytica	Rothia mucilaginosa	0.034	+	0.512332
Actinomyces naeslundii	Arachnia propionica	0.008	+	0.684945
Actinomyces oris	Arachnia propionica	0.032	+	0.431571
Actinomyces sp. oral taxon 169	Arachnia propionica	0.01	+	0.623141
Actinomyces sp. oral taxon 171	Arachnia propionica	0.014	+	0.401615
Actinomyces sp. oral taxon 414	Arachnia propionica	0.01	+	0.711287
Actinomyces viscosus	Arachnia propionica	0	+	0.697414
Corynebacterium matruchotii	Arachnia propionica	0.04	+	0.467209
Rothia aeria	Arachnia rubra	0.002	+	0.671513
Arachnia propionica	Arachnia rubra	0.02	+	0.457745
Schaalia odontolytica	Lancefieldella parvula	0.02	+	0.461793
Actinomyces naeslundii	Bacteroides heparinolyticus	0.048	-	0.488138
Actinomyces sp. HMT 175	Bacteroides heparinolyticus	0.028	-	0.472209
Actinomyces sp. oral taxon 169	Bacteroides heparinolyticus	0.002	-	0.596531
Rothia aeria	Bacteroides heparinolyticus	0.04	-	0.464972
Rothia dentocariosa	Bacteroides heparinolyticus	0.002	-	0.593027
Arachnia rubra	Bacteroides heparinolyticus	0.022	-	0.460557
Schaalia odontolytica	Porphyromonas endodontalis	0	-	0.801509
Rothia mucilaginosa	Porphyromonas endodontalis	0.034	-	0.488792
Lancefieldella parvula	Porphyromonas endodontalis	0.012	-	0.383803
Bacteroides heparinolyticus	Porphyromonas endodontalis	0.044	+	0.427134
Actinomyces naeslundii	Porphyromonas sp. oral taxon 275	0.004	-	0.67118
Actinomyces oris	Porphyromonas sp. oral taxon 275	0.022	-	0.593516
Actinomyces sp. HMT 175	Porphyromonas sp. oral taxon 275	0.032	-	0.558722
Actinomyces sp. oral taxon 169	Porphyromonas sp. oral taxon 275	0.036	-	0.556691
Actinomyces sp. oral taxon 414	Porphyromonas sp. oral taxon 275	0.002	-	0.626656
Actinomyces viscosus	Porphyromonas sp. oral taxon 275	0.006	-	0.625372
Arachnia propionica	Porphyromonas sp. oral taxon 275	0.02	-	0.543907
Actinomyces sp. oral taxon 171	Prevotella dentalis	0.034	-	0.47316
Schaalia odontolytica	Prevotella dentalis	0.018	-	0.527302
Bacteroides heparinolyticus	Prevotella dentalis	0.03	+	0.376006
Porphyromonas endodontalis	Prevotella dentalis	0	+	0.691954
Porphyromonas sp. oral taxon 275	Prevotella dentalis	0.04	-	0.366135
Arachnia rubra	Prevotella denticola	0.032	-	0.525525
Lancefieldella parvula	Prevotella denticola	0.006	+	0.562609
Bacteroides heparinolyticus	Prevotella denticola	0.012	+	0.518029
Prevotella dentalis	Prevotella denticola	0.028	+	0.473681
Schaalia odontolytica	Prevotella enoeca	0.002	-	0.621819
Porphyromonas endodontalis	Prevotella enoeca	0.03	+	0.48772
Prevotella dentalis	Prevotella enoeca	0	+	0.643943
Schaalia odontolytica	Prevotella fusca	0.04	-	0.466402
Porphyromonas gingivalis	Prevotella fusca	0.03	+	0.416724
Prevotella dentalis	Prevotella fusca	0.004	+	0.462012
Prevotella enoeca	Prevotella fusca	0	+	0.711472
Schaalia odontolytica	Prevotella histicola	0.03	+	0.377064
Arachnia rubra	Prevotella histicola	0.01	-	0.515887
Lancefieldella parvula	Prevotella histicola	0	+	0.568549
Porphyromonas endodontalis	Prevotella histicola	0.038	-	0.443151
Actinomyces sp. oral taxon 169	Prevotella intermedia	0.032	-	0.47414
Schaalia odontolytica	Prevotella intermedia	0.014	-	0.62011
Rothia mucilaginosa	Prevotella intermedia	0.01	-	0.615524
Bacteroides heparinolyticus	Prevotella intermedia	0.008	+	0.478057
Porphyromonas endodontalis	Prevotella intermedia	0	+	0.73072
Prevotella dentalis	Prevotella intermedia	0	+	0.678806
Prevotella denticola	Prevotella intermedia	0.046	+	0.414892
Prevotella enoeca	Prevotella intermedia	0	+	0.659352
Prevotella fusca	Prevotella intermedia	0.002	+	0.618112
Actinomyces naeslundii	Prevotella melaninogenica	0	-	0.713905
Actinomyces oris	Prevotella melaninogenica	0	-	0.48608
Actinomyces sp. HMT 175	Prevotella melaninogenica	0.008	-	0.485594
Actinomyces sp. oral taxon 169	Prevotella melaninogenica	0.002	-	0.582192
Actinomyces sp. oral taxon 171	Prevotella melaninogenica	0.006	-	0.506048
Actinomyces viscosus	Prevotella melaninogenica	0	-	0.714439
Corynebacterium matruchotii	Prevotella melaninogenica	0.026	-	0.418607
Rothia aeria	Prevotella melaninogenica	0.006	-	0.48222
Rothia dentocariosa	Prevotella melaninogenica	0.008	-	0.601733
Arachnia propionica	Prevotella melaninogenica	0.018	-	0.41273
Arachnia rubra	Prevotella melaninogenica	0	-	0.605985
Lancefieldella parvula	Prevotella melaninogenica	0.006	+	0.669136
Prevotella histicola	Prevotella melaninogenica	0.018	+	0.499874
Bacteroides heparinolyticus	Prevotella multiformis	0.026	+	0.500789
Prevotella dentalis	Prevotella multiformis	0.018	+	0.443619
Prevotella denticola	Prevotella multiformis	0.002	+	0.770458
Actinomyces sp. oral taxon 171	Prevotella nigrescens	0.014	-	0.524667
Bacteroides heparinolyticus	Prevotella nigrescens	0.018	+	0.505865
Prevotella dentalis	Prevotella nigrescens	0.036	+	0.49719
Prevotella denticola	Prevotella nigrescens	0	+	0.862332
Prevotella intermedia	Prevotella nigrescens	0.016	+	0.598239
Prevotella multiformis	Prevotella nigrescens	0	+	0.676897
Actinomyces sp. oral taxon 171	Prevotella oris	0.008	-	0.649237
Schaalia odontolytica	Prevotella oris	0.036	-	0.355984
Bacteroides heparinolyticus	Prevotella oris	0.02	+	0.455827
Prevotella dentalis	Prevotella oris	0	+	0.659842
Prevotella denticola	Prevotella oris	0.002	+	0.769445
Prevotella enoeca	Prevotella oris	0.002	+	0.590783
Prevotella fusca	Prevotella oris	0.004	+	0.642945
Prevotella intermedia	Prevotella oris	0	+	0.589548
Prevotella multiformis	Prevotella oris	0	+	0.642204
Prevotella nigrescens	Prevotella oris	0	+	0.855101
Rothia dentocariosa	Prevotella scopos	0.012	-	0.525547
Prevotella fusca	Prevotella scopos	0.022	+	0.513861
Prevotella jejuni	Prevotella scopos	0	+	0.701772
Prevotella melaninogenica	Prevotella scopos	0.006	+	0.706494
Prevotella multiformis	Prevotella scopos	0.044	+	0.431877
Prevotella nigrescens	Prevotella scopos	0.028	+	0.44245
Actinomyces naeslundii	Prevotella sp. oral taxon 299	0	-	0.626982
Actinomyces oris	Prevotella sp. oral taxon 299	0.048	-	0.410326
Actinomyces sp. oral taxon 414	Prevotella sp. oral taxon 299	0.024	-	0.461772
Actinomyces viscosus	Prevotella sp. oral taxon 299	0.008	-	0.58882
Arachnia propionica	Prevotella sp. oral taxon 299	0.032	-	0.459855
Porphyromonas sp. oral taxon 275	Prevotella sp. oral taxon 299	0	+	0.775207
Prevotella dentalis	Prevotella sp. oral taxon 299	0.04	-	0.320694
Prevotella jejuni	Prevotella sp. oral taxon 299	0.034	+	0.438917
Prevotella melaninogenica	Prevotella sp. oral taxon 299	0	+	0.721108
Prevotella scopos	Prevotella sp. oral taxon 299	0.024	+	0.621192
Actinomyces sp. HMT 175	Prevotella sp. oral taxon 475	0.01	-	0.538282
Actinomyces sp. oral taxon 169	Prevotella sp. oral taxon 475	0.002	-	0.502674
Actinomyces sp. oral taxon 171	Prevotella sp. oral taxon 475	0.026	-	0.465384
Schaalia odontolytica	Prevotella sp. oral taxon 475	0.014	-	0.585427
Rothia mucilaginosa	Prevotella sp. oral taxon 475	0.022	-	0.500363
Prevotella denticola	Prevotella sp. oral taxon 475	0.034	+	0.470185
Prevotella enoeca	Prevotella sp. oral taxon 475	0.004	+	0.745502
Prevotella fusca	Prevotella sp. oral taxon 475	0.002	+	0.736051
Prevotella intermedia	Prevotella sp. oral taxon 475	0.002	+	0.680854
Prevotella nigrescens	Prevotella sp. oral taxon 475	0.018	+	0.624708
Prevotella oris	Prevotella sp. oral taxon 475	0	+	0.709555
Actinomyces sp. oral taxon 414	Prevotella veroralis	0.03	+	0.392024
Lancefieldella parvula	Prevotella veroralis	0.01	+	0.533608
Prevotella denticola	Prevotella veroralis	0.002	+	0.761286
Prevotella jejuni	Prevotella veroralis	0.012	+	0.584983
Prevotella multiformis	Prevotella veroralis	0.01	+	0.579674
Prevotella nigrescens	Prevotella veroralis	0	+	0.810438
Prevotella oris	Prevotella veroralis	0.004	+	0.737215
Schaalia odontolytica	Tannerella forsythia	0.026	-	0.585943
Porphyromonas endodontalis	Tannerella forsythia	0.006	+	0.62768
Porphyromonas gingivalis	Tannerella forsythia	0.032	+	0.524535
Prevotella dentalis	Tannerella forsythia	0.004	+	0.655662
Prevotella enoeca	Tannerella forsythia	0.004	+	0.631839
Prevotella fusca	Tannerella forsythia	0.008	+	0.635178
Prevotella intermedia	Tannerella forsythia	0.01	+	0.735033
Prevotella oris	Tannerella forsythia	0.016	+	0.480813
Prevotella sp. oral taxon 475	Tannerella forsythia	0.008	+	0.565811
Schaalia odontolytica	Tannerella serpentiformis	0.01	-	0.538621
Bacteroides heparinolyticus	Tannerella serpentiformis	0.044	+	0.496492
Prevotella dentalis	Tannerella serpentiformis	0.034	+	0.411093
Prevotella denticola	Tannerella serpentiformis	0	+	0.600097
Prevotella enoeca	Tannerella serpentiformis	0.008	+	0.401741
Prevotella multiformis	Tannerella serpentiformis	0.01	+	0.597806
Prevotella nigrescens	Tannerella serpentiformis	0.002	+	0.547463
Prevotella oris	Tannerella serpentiformis	0	+	0.533882
Prevotella sp. oral taxon 475	Tannerella serpentiformis	0.006	+	0.62587
Tannerella forsythia	Tannerella serpentiformis	0.014	+	0.61857
Actinomyces sp. oral taxon 171	Capnocytophaga endodontalis	0.03	+	0.42329
Actinomyces sp. oral taxon 414	Capnocytophaga endodontalis	0.01	+	0.585909
Actinomyces viscosus	Capnocytophaga endodontalis	0.008	+	0.5456
Arachnia propionica	Capnocytophaga endodontalis	0.032	+	0.557868
Actinomyces sp. oral taxon 171	Capnocytophaga gingivalis	0.048	+	0.455374
Actinomyces viscosus	Capnocytophaga gingivalis	0.016	+	0.425873
Arachnia propionica	Capnocytophaga gingivalis	0.018	+	0.37585
Arachnia rubra	Capnocytophaga gingivalis	0.036	+	0.459789
Prevotella melaninogenica	Capnocytophaga gingivalis	0.008	-	0.570601
Tannerella forsythia	Capnocytophaga gingivalis	0.046	-	0.438586
Capnocytophaga endodontalis	Capnocytophaga gingivalis	0	+	0.565314
Capnocytophaga endodontalis	Capnocytophaga leadbetteri	0.022	+	0.456186
Capnocytophaga gingivalis	Capnocytophaga leadbetteri	0	+	0.667515
Actinomyces naeslundii	Capnocytophaga ochracea	0.004	+	0.618226
Actinomyces oris	Capnocytophaga ochracea	0.022	+	0.467729
Actinomyces sp. HMT 175	Capnocytophaga ochracea	0.03	+	0.335005
Actinomyces sp. oral taxon 414	Capnocytophaga ochracea	0.002	+	0.658907
Actinomyces viscosus	Capnocytophaga ochracea	0.012	+	0.550628
Corynebacterium matruchotii	Capnocytophaga ochracea	0.038	+	0.496708
Rothia mucilaginosa	Capnocytophaga ochracea	0.016	-	0.467601
Arachnia propionica	Capnocytophaga ochracea	0.026	+	0.525079
Porphyromonas sp. oral taxon 275	Capnocytophaga ochracea	0	-	0.572859
Prevotella intermedia	Capnocytophaga ochracea	0	+	0.518753
Prevotella melaninogenica	Capnocytophaga ochracea	0.008	-	0.497523
Prevotella sp. oral taxon 299	Capnocytophaga ochracea	0.004	-	0.578534
Capnocytophaga endodontalis	Capnocytophaga ochracea	0.006	+	0.732649
Capnocytophaga endodontalis	Capnocytophaga sp. FDAARGO737	0.028	+	0.428092
Capnocytophaga gingivalis	Capnocytophaga sp. FDAARGO737	0.002	+	0.669582
Capnocytophaga leadbetteri	Capnocytophaga sp. FDAARGO737	0	+	0.988497
Capnocytophaga endodontalis	Capnocytophaga sputigena	0	+	0.731454
Capnocytophaga gingivalis	Capnocytophaga sputigena	0	+	0.806137
Capnocytophaga leadbetteri	Capnocytophaga sputigena	0.002	+	0.660135
Capnocytophaga ochracea	Capnocytophaga sputigena	0.014	+	0.489968
Capnocytophaga sp. FDAARGO737	Capnocytophaga sputigena	0.002	+	0.683267
Rothia dentocariosa	Bergeyella cardium	0.018	-	0.471262
Capnocytophaga leadbetteri	Bergeyella cardium	0.008	+	0.579907
Capnocytophaga sp. FDAARGO737	Bergeyella cardium	0.008	+	0.617245
Actinomyces naeslundii	Nanosynbacter sp. HMT-352	0.038	-	0.434486
Rothia dentocariosa	Nanosynbacter sp. HMT-352	0.008	-	0.578497
Prevotella jejuni	Nanosynbacter sp. HMT-352	0.04	+	0.482892
Bergeyella cardium	Nanosynbacter sp. HMT-352	0.018	+	0.469862
Prevotella histicola	Gemella haemolysans	0.004	+	0.527549
Capnocytophaga gingivalis	Gemella haemolysans	0.03	-	0.281664
Capnocytophaga sputigena	Gemella haemolysans	0.034	-	0.299942
Nanosynbacter sp. HMT-352	Gemella haemolysans	0.01	-	0.550938
Rothia aeria	Gemella sanguinis	0.03	-	0.391562
Porphyromonas gingivalis	Gemella sanguinis	0	+	0.522424
Prevotella veroralis	Gemella sanguinis	0.034	-	0.392828
Nanosynbacter sp. HMT-352	Gemella sanguinis	0.026	-	0.529204
Gemella haemolysans	Gemella sanguinis	0.034	+	0.420844
Schaalia odontolytica	Granulicatella adiacens	0.02	+	0.473898
Rothia mucilaginosa	Granulicatella adiacens	0.004	+	0.578049
Porphyromonas sp. oral taxon 275	Granulicatella adiacens	0.048	+	0.411433
Prevotella enoeca	Granulicatella adiacens	0.02	-	0.48084
Prevotella intermedia	Granulicatella adiacens	0.048	-	0.540715
Prevotella multiformis	Granulicatella adiacens	0.038	-	0.403101
Prevotella sp. oral taxon 299	Granulicatella adiacens	0.016	+	0.45562
Capnocytophaga ochracea	Granulicatella adiacens	0.006	-	0.488551
Gemella sanguinis	Granulicatella adiacens	0.016	+	0.49278
Prevotella jejuni	Streptococcus australis	0	-	0.813588
Prevotella nigrescens	Streptococcus australis	0.012	-	0.636381
Prevotella oris	Streptococcus australis	0.02	-	0.636734
Prevotella scopos	Streptococcus australis	0.002	-	0.596806
Prevotella veroralis	Streptococcus australis	0.006	-	0.684998
Gemella sanguinis	Streptococcus australis	0.038	+	0.461662
Actinomyces sp. oral taxon 171	Streptococcus cristatus	0.018	+	0.475467
Schaalia odontolytica	Streptococcus cristatus	0.02	-	0.410703
Corynebacterium matruchotii	Streptococcus cristatus	0.022	+	0.542079
Tannerella serpentiformis	Streptococcus cristatus	0.002	+	0.662761
Actinomyces naeslundii	Streptococcus gordonii	0.046	+	0.435397
Actinomyces oris	Streptococcus gordonii	0.006	+	0.646405
Actinomyces sp. HMT 175	Streptococcus gordonii	0.004	+	0.662859
Actinomyces sp. oral taxon 169	Streptococcus gordonii	0.018	+	0.475
Actinomyces sp. oral taxon 171	Streptococcus gordonii	0.012	+	0.515192
Actinomyces viscosus	Streptococcus gordonii	0.016	+	0.496151
Rothia dentocariosa	Streptococcus gordonii	0	+	0.661006
Prevotella melaninogenica	Streptococcus gordonii	0	-	0.449082
Prevotella denticola	Streptococcus ilei	0.014	-	0.693924
Prevotella multiformis	Streptococcus ilei	0.01	-	0.696166
Prevotella nigrescens	Streptococcus ilei	0.014	-	0.551309
Prevotella oris	Streptococcus ilei	0.034	-	0.522534
Tannerella serpentiformis	Streptococcus ilei	0.006	-	0.653391
Actinomyces sp. oral taxon 414	Streptococcus infantis	0.022	-	0.484179
Schaalia odontolytica	Streptococcus infantis	0.03	+	0.484459
Rothia mucilaginosa	Streptococcus infantis	0.016	+	0.499054
Porphyromonas endodontalis	Streptococcus infantis	0.018	-	0.552327
Porphyromonas sp. oral taxon 275	Streptococcus infantis	0.02	+	0.48523
Prevotella dentalis	Streptococcus infantis	0.006	-	0.546473
Prevotella enoeca	Streptococcus infantis	0.01	-	0.487517
Prevotella fusca	Streptococcus infantis	0.018	-	0.458064
Prevotella intermedia	Streptococcus infantis	0	-	0.745227
Prevotella multiformis	Streptococcus infantis	0.016	-	0.447604
Prevotella nigrescens	Streptococcus infantis	0.044	-	0.426937
Prevotella oris	Streptococcus infantis	0.012	-	0.448466
Prevotella sp. oral taxon 299	Streptococcus infantis	0.03	+	0.481578
Capnocytophaga endodontalis	Streptococcus infantis	0.03	-	0.543115
Capnocytophaga ochracea	Streptococcus infantis	0	-	0.711675
Capnocytophaga sputigena	Streptococcus infantis	0.022	-	0.445341
Granulicatella adiacens	Streptococcus infantis	0.002	+	0.767359
Prevotella histicola	Streptococcus mitis	0.01	+	0.469826
Capnocytophaga gingivalis	Streptococcus mitis	0.01	-	0.379488
Capnocytophaga sputigena	Streptococcus mitis	0.038	-	0.280269
Nanosynbacter sp. HMT-352	Streptococcus mitis	0.012	-	0.500638
Gemella haemolysans	Streptococcus mitis	0	+	0.898584
Prevotella jejuni	Streptococcus oralis	0.014	-	0.484852
Gemella haemolysans	Streptococcus oralis	0.006	+	0.734133
Streptococcus ilei	Streptococcus oralis	0.008	-	0.548906
Streptococcus mitis	Streptococcus oralis	0.004	+	0.824732
Rothia dentocariosa	Streptococcus parasanguinis	0.018	+	0.526666
Bacteroides heparinolyticus	Streptococcus parasanguinis	0.032	-	0.471651
Porphyromonas gingivalis	Streptococcus parasanguinis	0.038	+	0.396259
Nanosynbacter sp. HMT-352	Streptococcus parasanguinis	0.012	-	0.504831
Gemella sanguinis	Streptococcus parasanguinis	0.014	+	0.52285
Streptococcus gordonii	Streptococcus parasanguinis	0.036	+	0.454106
Prevotella histicola	Streptococcus pneumoniae	0.03	+	0.434574
Capnocytophaga gingivalis	Streptococcus pneumoniae	0.016	-	0.365066
Capnocytophaga sputigena	Streptococcus pneumoniae	0.046	-	0.294291
Nanosynbacter sp. HMT-352	Streptococcus pneumoniae	0.006	-	0.539766
Gemella haemolysans	Streptococcus pneumoniae	0	+	0.836081
Streptococcus mitis	Streptococcus pneumoniae	0	+	0.972769
Streptococcus oralis	Streptococcus pneumoniae	0.012	+	0.758936
Actinomyces viscosus	Streptococcus rubneri	0.036	-	0.369716
Prevotella denticola	Streptococcus rubneri	0	-	0.711103
Prevotella multiformis	Streptococcus rubneri	0.008	-	0.726088
Prevotella nigrescens	Streptococcus rubneri	0.006	-	0.556014
Prevotella oris	Streptococcus rubneri	0.002	-	0.623007
Prevotella sp. oral taxon 475	Streptococcus rubneri	0.028	-	0.460603
Prevotella veroralis	Streptococcus rubneri	0.008	-	0.545504
Tannerella serpentiformis	Streptococcus rubneri	0.004	-	0.70168
Streptococcus ilei	Streptococcus rubneri	0	+	0.889047
Schaalia odontolytica	Streptococcus salivarius	0.01	+	0.634223
Rothia mucilaginosa	Streptococcus salivarius	0.028	+	0.481289
Gemella sanguinis	Streptococcus salivarius	0.02	+	0.512948
Streptococcus parasanguinis	Streptococcus salivarius	0	+	0.737287
Rothia aeria	Streptococcus sanguinis	0	+	0.793397
Arachnia rubra	Streptococcus sanguinis	0	+	0.818487
Lancefieldella parvula	Streptococcus sanguinis	0.008	-	0.501049
Prevotella histicola	Streptococcus sanguinis	0.028	-	0.46963
Prevotella melaninogenica	Streptococcus sanguinis	0	-	0.732035
Prevotella scopos	Streptococcus sanguinis	0.028	-	0.499025
Prevotella sp. oral taxon 299	Streptococcus sanguinis	0.03	-	0.480243
Actinomyces sp. oral taxon 169	Streptococcus sp. HSISM1	0.048	+	0.523064
Rothia dentocariosa	Streptococcus sp. HSISM1	0.02	+	0.487506
Bacteroides heparinolyticus	Streptococcus sp. HSISM1	0.042	-	0.474497
Capnocytophaga leadbetteri	Streptococcus sp. HSISM1	0.016	-	0.570324
Capnocytophaga sp. FDAARGO737	Streptococcus sp. HSISM1	0.026	-	0.564154
Nanosynbacter sp. HMT-352	Streptococcus sp. HSISM1	0.006	-	0.508839
Gemella sanguinis	Streptococcus sp. HSISM1	0.042	+	0.412186
Streptococcus parasanguinis	Streptococcus sp. HSISM1	0	+	0.959817
Streptococcus salivarius	Streptococcus sp. HSISM1	0.002	+	0.694171
Actinomyces sp. oral taxon 169	Streptococcus sp. LPB0220	0.044	+	0.509245
Rothia dentocariosa	Streptococcus sp. LPB0220	0.006	+	0.523639
Bacteroides heparinolyticus	Streptococcus sp. LPB0220	0.048	-	0.462623
Capnocytophaga leadbetteri	Streptococcus sp. LPB0220	0.026	-	0.521686
Capnocytophaga sp. FDAARGO737	Streptococcus sp. LPB0220	0.036	-	0.5253
Nanosynbacter sp. HMT-352	Streptococcus sp. LPB0220	0.006	-	0.523336
Gemella sanguinis	Streptococcus sp. LPB0220	0.046	+	0.424204
Granulicatella adiacens	Streptococcus sp. LPB0220	0.048	+	0.410894
Streptococcus parasanguinis	Streptococcus sp. LPB0220	0	+	0.944243
Streptococcus salivarius	Streptococcus sp. LPB0220	0.004	+	0.669714
Streptococcus sp. HSISM1	Streptococcus sp. LPB0220	0	+	0.98907
Actinomyces naeslundii	Streptococcus sp. oral taxon 061	0.036	-	0.431753
Actinomyces sp. oral taxon 414	Streptococcus sp. oral taxon 061	0.004	-	0.569156
Actinomyces viscosus	Streptococcus sp. oral taxon 061	0.034	-	0.473765
Porphyromonas sp. oral taxon 275	Streptococcus sp. oral taxon 061	0.008	+	0.682938
Prevotella dentalis	Streptococcus sp. oral taxon 061	0.002	-	0.592425
Prevotella denticola	Streptococcus sp. oral taxon 061	0.008	-	0.592675
Prevotella enoeca	Streptococcus sp. oral taxon 061	0.004	-	0.463974
Prevotella intermedia	Streptococcus sp. oral taxon 061	0.004	-	0.519603
Prevotella multiformis	Streptococcus sp. oral taxon 061	0	-	0.686953
Prevotella nigrescens	Streptococcus sp. oral taxon 061	0.01	-	0.594468
Prevotella oris	Streptococcus sp. oral taxon 061	0.004	-	0.662509
Prevotella sp. oral taxon 299	Streptococcus sp. oral taxon 061	0.004	+	0.566426
Prevotella veroralis	Streptococcus sp. oral taxon 061	0.006	-	0.592876
Tannerella serpentiformis	Streptococcus sp. oral taxon 061	0.008	-	0.596983
Capnocytophaga ochracea	Streptococcus sp. oral taxon 061	0.006	-	0.60645
Granulicatella adiacens	Streptococcus sp. oral taxon 061	0.002	+	0.679373
Streptococcus ilei	Streptococcus sp. oral taxon 061	0	+	0.593816
Streptococcus infantis	Streptococcus sp. oral taxon 061	0	+	0.76454
Streptococcus rubneri	Streptococcus sp. oral taxon 061	0	+	0.723531
Actinomyces sp. oral taxon 414	Streptococcus sp. oral taxon 431	0.006	-	0.560829
Actinomyces viscosus	Streptococcus sp. oral taxon 431	0.036	-	0.439902
Porphyromonas sp. oral taxon 275	Streptococcus sp. oral taxon 431	0.008	+	0.713344
Prevotella dentalis	Streptococcus sp. oral taxon 431	0.018	-	0.426327
Prevotella denticola	Streptococcus sp. oral taxon 431	0.01	-	0.633523
Prevotella multiformis	Streptococcus sp. oral taxon 431	0	-	0.69628
Prevotella nigrescens	Streptococcus sp. oral taxon 431	0.02	-	0.573643
Prevotella oris	Streptococcus sp. oral taxon 431	0.002	-	0.664987
Prevotella sp. oral taxon 299	Streptococcus sp. oral taxon 431	0.016	+	0.491428
Prevotella veroralis	Streptococcus sp. oral taxon 431	0	-	0.735245
Capnocytophaga ochracea	Streptococcus sp. oral taxon 431	0.048	-	0.476944
Streptococcus infantis	Streptococcus sp. oral taxon 431	0.012	+	0.60106
Streptococcus rubneri	Streptococcus sp. oral taxon 431	0	+	0.712937
Streptococcus sp. oral taxon 061	Streptococcus sp. oral taxon 431	0	+	0.914879
Actinomyces naeslundii	Lachnoanaerobaculum umeaense	0.022	-	0.584441
Actinomyces sp. HMT 175	Lachnoanaerobaculum umeaense	0.03	-	0.532131
Rothia dentocariosa	Lachnoanaerobaculum umeaense	0.036	-	0.468344
Lancefieldella parvula	Lachnoanaerobaculum umeaense	0.022	+	0.438067
Bacteroides heparinolyticus	Lachnoanaerobaculum umeaense	0.018	+	0.533837
Prevotella histicola	Lachnoanaerobaculum umeaense	0.038	+	0.464301
Prevotella melaninogenica	Lachnoanaerobaculum umeaense	0.032	+	0.58052
Streptococcus gordonii	Lachnoanaerobaculum umeaense	0.046	-	0.410163
Schaalia odontolytica	Filifactor alocis	0.004	-	0.688164
Porphyromonas endodontalis	Filifactor alocis	0.002	+	0.762923
Porphyromonas gingivalis	Filifactor alocis	0.034	+	0.530979
Prevotella dentalis	Filifactor alocis	0	+	0.715121
Prevotella enoeca	Filifactor alocis	0.008	+	0.57959
Prevotella intermedia	Filifactor alocis	0.024	+	0.575666
Prevotella jejuni	Filifactor alocis	0.022	-	0.527794
Tannerella forsythia	Filifactor alocis	0	+	0.744189
Nanosynbacter sp. HMT-352	Filifactor alocis	0.016	-	0.457108
Streptococcus infantis	Filifactor alocis	0.018	-	0.479797
Porphyromonas sp. oral taxon 275	Selenomonas sp. oral taxon 126	0	-	0.707783
Prevotella dentalis	Selenomonas sp. oral taxon 126	0	+	0.609229
Prevotella enoeca	Selenomonas sp. oral taxon 126	0	+	0.562789
Prevotella fusca	Selenomonas sp. oral taxon 126	0.004	+	0.559285
Prevotella intermedia	Selenomonas sp. oral taxon 126	0	+	0.607436
Prevotella multiformis	Selenomonas sp. oral taxon 126	0.048	+	0.48422
Prevotella nigrescens	Selenomonas sp. oral taxon 126	0.044	+	0.468322
Prevotella oris	Selenomonas sp. oral taxon 126	0	+	0.699706
Prevotella sp. oral taxon 299	Selenomonas sp. oral taxon 126	0	-	0.602581
Prevotella sp. oral taxon 475	Selenomonas sp. oral taxon 126	0.016	+	0.532886
Prevotella veroralis	Selenomonas sp. oral taxon 126	0.024	+	0.526939
Capnocytophaga ochracea	Selenomonas sp. oral taxon 126	0.002	+	0.53597
Streptococcus infantis	Selenomonas sp. oral taxon 126	0	-	0.709539
Streptococcus sp. oral taxon 061	Selenomonas sp. oral taxon 126	0	-	0.781956
Streptococcus sp. oral taxon 431	Selenomonas sp. oral taxon 126	0.002	-	0.771986
Schaalia odontolytica	Selenomonas sp. oral taxon 136	0.04	+	0.401169
Lancefieldella parvula	Selenomonas sp. oral taxon 136	0	+	0.626527
Porphyromonas sp. oral taxon 275	Selenomonas sp. oral taxon 136	0.04	-	0.374721
Prevotella histicola	Selenomonas sp. oral taxon 136	0.02	+	0.567487
Prevotella jejuni	Selenomonas sp. oral taxon 136	0.012	+	0.515899
Prevotella scopos	Selenomonas sp. oral taxon 136	0.042	+	0.444708
Prevotella veroralis	Selenomonas sp. oral taxon 136	0	+	0.557576
Streptococcus sp. oral taxon 431	Selenomonas sp. oral taxon 136	0.002	-	0.602766
Lachnoanaerobaculum umeaense	Selenomonas sp. oral taxon 136	0.006	+	0.472532
Filifactor alocis	Selenomonas sp. oral taxon 136	0.046	-	0.407598
Selenomonas sp. oral taxon 126	Selenomonas sp. oral taxon 136	0.042	+	0.495169
Schaalia odontolytica	Selenomonas sp. oral taxon 478	0.03	+	0.441513
Lancefieldella parvula	Selenomonas sp. oral taxon 478	0	+	0.647881
Prevotella histicola	Selenomonas sp. oral taxon 478	0.012	+	0.579182
Prevotella jejuni	Selenomonas sp. oral taxon 478	0.01	+	0.514438
Prevotella scopos	Selenomonas sp. oral taxon 478	0.036	+	0.446315
Prevotella veroralis	Selenomonas sp. oral taxon 478	0.008	+	0.511065
Streptococcus sp. oral taxon 431	Selenomonas sp. oral taxon 478	0.014	-	0.538105
Lachnoanaerobaculum umeaense	Selenomonas sp. oral taxon 478	0.004	+	0.500169
Filifactor alocis	Selenomonas sp. oral taxon 478	0.04	-	0.449584
Selenomonas sp. oral taxon 136	Selenomonas sp. oral taxon 478	0	+	0.992921
Porphyromonas sp. oral taxon 275	Selenomonas sp. oral taxon 920	0	-	0.734649
Prevotella dentalis	Selenomonas sp. oral taxon 920	0.002	+	0.493303
Prevotella denticola	Selenomonas sp. oral taxon 920	0.02	+	0.595071
Prevotella enoeca	Selenomonas sp. oral taxon 920	0.002	+	0.407231
Prevotella fusca	Selenomonas sp. oral taxon 920	0.026	+	0.457799
Prevotella intermedia	Selenomonas sp. oral taxon 920	0.004	+	0.519853
Prevotella multiformis	Selenomonas sp. oral taxon 920	0.018	+	0.550031
Prevotella nigrescens	Selenomonas sp. oral taxon 920	0.024	+	0.510843
Prevotella oris	Selenomonas sp. oral taxon 920	0.002	+	0.691498
Prevotella sp. oral taxon 299	Selenomonas sp. oral taxon 920	0	-	0.579766
Prevotella veroralis	Selenomonas sp. oral taxon 920	0.01	+	0.626951
Capnocytophaga ochracea	Selenomonas sp. oral taxon 920	0.01	+	0.504131
Streptococcus infantis	Selenomonas sp. oral taxon 920	0	-	0.644776
Streptococcus sp. oral taxon 061	Selenomonas sp. oral taxon 920	0	-	0.802168
Streptococcus sp. oral taxon 431	Selenomonas sp. oral taxon 920	0	-	0.856398
Selenomonas sp. oral taxon 126	Selenomonas sp. oral taxon 920	0	+	0.964008
Selenomonas sp. oral taxon 136	Selenomonas sp. oral taxon 920	0.006	+	0.657496
Selenomonas sp. oral taxon 478	Selenomonas sp. oral taxon 920	0.012	+	0.591235
Porphyromonas sp. oral taxon 275	Selenomonas sputigena	0.004	-	0.639168
Prevotella dentalis	Selenomonas sputigena	0	+	0.528426
Prevotella denticola	Selenomonas sputigena	0.014	+	0.6691
Prevotella enoeca	Selenomonas sputigena	0.002	+	0.497515
Prevotella fusca	Selenomonas sputigena	0.012	+	0.493894
Prevotella intermedia	Selenomonas sputigena	0.022	+	0.414545
Prevotella multiformis	Selenomonas sputigena	0.014	+	0.685677
Prevotella nigrescens	Selenomonas sputigena	0.014	+	0.576736
Prevotella oris	Selenomonas sputigena	0.002	+	0.753469
Prevotella sp. oral taxon 299	Selenomonas sputigena	0.01	-	0.481275
Prevotella sp. oral taxon 475	Selenomonas sputigena	0.018	+	0.503865
Prevotella veroralis	Selenomonas sputigena	0.006	+	0.580723
Granulicatella adiacens	Selenomonas sputigena	0.008	-	0.511499
Streptococcus infantis	Selenomonas sputigena	0.01	-	0.552092
Streptococcus rubneri	Selenomonas sputigena	0.016	-	0.72439
Streptococcus sp. oral taxon 061	Selenomonas sputigena	0	-	0.776708
Streptococcus sp. oral taxon 431	Selenomonas sputigena	0	-	0.795193
Selenomonas sp. oral taxon 126	Selenomonas sputigena	0	+	0.873921
Selenomonas sp. oral taxon 136	Selenomonas sputigena	0.018	+	0.595073
Selenomonas sp. oral taxon 478	Selenomonas sputigena	0.034	+	0.521022
Selenomonas sp. oral taxon 920	Selenomonas sputigena	0	+	0.893963
Actinomyces sp. oral taxon 414	Selenomonas timonae	0.042	+	0.455373
Porphyromonas sp. oral taxon 275	Selenomonas timonae	0	-	0.733495
Prevotella dentalis	Selenomonas timonae	0	+	0.587173
Prevotella denticola	Selenomonas timonae	0.016	+	0.596329
Prevotella enoeca	Selenomonas timonae	0.002	+	0.452038
Prevotella fusca	Selenomonas timonae	0.01	+	0.50832
Prevotella intermedia	Selenomonas timonae	0.002	+	0.525437
Prevotella multiformis	Selenomonas timonae	0.01	+	0.546309
Prevotella nigrescens	Selenomonas timonae	0.024	+	0.518675
Prevotella oris	Selenomonas timonae	0	+	0.739814
Prevotella sp. oral taxon 299	Selenomonas timonae	0	-	0.592848
Prevotella sp. oral taxon 475	Selenomonas timonae	0.028	+	0.47295
Prevotella veroralis	Selenomonas timonae	0.014	+	0.629338
Tannerella forsythia	Selenomonas timonae	0.044	+	0.333017
Capnocytophaga ochracea	Selenomonas timonae	0.012	+	0.494938
Streptococcus infantis	Selenomonas timonae	0	-	0.651491
Streptococcus rubneri	Selenomonas timonae	0.03	-	0.599493
Streptococcus sp. oral taxon 061	Selenomonas timonae	0	-	0.810141
Streptococcus sp. oral taxon 431	Selenomonas timonae	0	-	0.852024
Selenomonas sp. oral taxon 126	Selenomonas timonae	0	+	0.970666
Selenomonas sp. oral taxon 136	Selenomonas timonae	0.02	+	0.516223
Selenomonas sp. oral taxon 920	Selenomonas timonae	0	+	0.976216
Selenomonas sputigena	Selenomonas timonae	0	+	0.881222
Schaalia odontolytica	Veillonella atypica	0	+	0.642914
Rothia aeria	Veillonella atypica	0.034	-	0.45977
Arachnia rubra	Veillonella atypica	0.048	-	0.502899
Lancefieldella parvula	Veillonella atypica	0	+	0.871247
Porphyromonas endodontalis	Veillonella atypica	0.036	-	0.461623
Prevotella histicola	Veillonella atypica	0	+	0.666397
Prevotella jejuni	Veillonella atypica	0.03	+	0.503539
Prevotella melaninogenica	Veillonella atypica	0.028	+	0.605793
Prevotella veroralis	Veillonella atypica	0.012	+	0.589022
Capnocytophaga sputigena	Veillonella atypica	0.04	-	0.43921
Streptococcus sanguinis	Veillonella atypica	0.012	-	0.53686
Streptococcus sp. oral taxon 431	Veillonella atypica	0.034	-	0.343413
Selenomonas sp. oral taxon 136	Veillonella atypica	0	+	0.717034
Selenomonas sp. oral taxon 478	Veillonella atypica	0	+	0.730924
Actinomyces naeslundii	Veillonella dispar	0.01	-	0.456305
Actinomyces sp. oral taxon 171	Veillonella dispar	0.034	-	0.445166
Actinomyces viscosus	Veillonella dispar	0.02	-	0.4594
Schaalia odontolytica	Veillonella dispar	0.006	+	0.612039
Corynebacterium matruchotii	Veillonella dispar	0.036	-	0.32145
Lancefieldella parvula	Veillonella dispar	0.006	+	0.751688
Prevotella histicola	Veillonella dispar	0.006	+	0.547611
Prevotella jejuni	Veillonella dispar	0.006	+	0.590493
Prevotella melaninogenica	Veillonella dispar	0.004	+	0.776495
Prevotella scopos	Veillonella dispar	0.008	+	0.549627
Capnocytophaga gingivalis	Veillonella dispar	0.044	-	0.453052
Capnocytophaga ochracea	Veillonella dispar	0.018	-	0.485599
Capnocytophaga sp. FDAARGO737	Veillonella dispar	0.032	-	0.379932
Streptococcus australis	Veillonella dispar	0.042	-	0.435586
Streptococcus cristatus	Veillonella dispar	0.004	-	0.541187
Streptococcus oralis	Veillonella dispar	0.018	-	0.414333
Filifactor alocis	Veillonella dispar	0.006	-	0.506721
Selenomonas sp. oral taxon 136	Veillonella dispar	0	+	0.559954
Selenomonas sp. oral taxon 478	Veillonella dispar	0	+	0.574968
Veillonella atypica	Veillonella dispar	0	+	0.839275
Actinomyces naeslundii	Veillonella nakazawae	0.002	-	0.620155
Actinomyces oris	Veillonella nakazawae	0.01	-	0.400467
Actinomyces sp. HMT 175	Veillonella nakazawae	0.042	-	0.340699
Actinomyces sp. oral taxon 169	Veillonella nakazawae	0.012	-	0.430813
Actinomyces sp. oral taxon 171	Veillonella nakazawae	0	-	0.519795
Actinomyces sp. oral taxon 414	Veillonella nakazawae	0.006	-	0.466505
Actinomyces viscosus	Veillonella nakazawae	0	-	0.707576
Corynebacterium matruchotii	Veillonella nakazawae	0	-	0.508563
Arachnia propionica	Veillonella nakazawae	0	-	0.502726
Prevotella histicola	Veillonella nakazawae	0.024	+	0.504141
Prevotella melaninogenica	Veillonella nakazawae	0.002	+	0.836152
Prevotella scopos	Veillonella nakazawae	0.038	+	0.473963
Prevotella sp. oral taxon 299	Veillonella nakazawae	0.024	+	0.530458
Tannerella serpentiformis	Veillonella nakazawae	0.016	-	0.407934
Capnocytophaga endodontalis	Veillonella nakazawae	0	-	0.51945
Capnocytophaga gingivalis	Veillonella nakazawae	0.002	-	0.59059
Capnocytophaga leadbetteri	Veillonella nakazawae	0.034	-	0.481313
Capnocytophaga ochracea	Veillonella nakazawae	0.002	-	0.53987
Capnocytophaga sputigena	Veillonella nakazawae	0.028	-	0.467687
Streptococcus cristatus	Veillonella nakazawae	0.006	-	0.599048
Streptococcus sanguinis	Veillonella nakazawae	0.036	-	0.457155
Veillonella atypica	Veillonella nakazawae	0.018	+	0.66427
Veillonella dispar	Veillonella nakazawae	0	+	0.867887
Actinomyces naeslundii	Veillonella parvula	0.046	-	0.565611
Actinomyces viscosus	Veillonella parvula	0.016	-	0.631397
Arachnia propionica	Veillonella parvula	0.012	-	0.513118
Arachnia rubra	Veillonella parvula	0.008	-	0.572238
Lancefieldella parvula	Veillonella parvula	0.038	+	0.614742
Prevotella histicola	Veillonella parvula	0.028	+	0.399635
Prevotella melaninogenica	Veillonella parvula	0.002	+	0.75405
Capnocytophaga gingivalis	Veillonella parvula	0.01	-	0.447544
Streptococcus sanguinis	Veillonella parvula	0.002	-	0.582101
Veillonella dispar	Veillonella parvula	0.046	+	0.581447
Veillonella nakazawae	Veillonella parvula	0.01	+	0.768347
Actinomyces naeslundii	Veillonella sp. S12025-13	0.002	-	0.613377
Actinomyces oris	Veillonella sp. S12025-13	0.006	-	0.410955
Actinomyces sp. HMT 175	Veillonella sp. S12025-13	0.036	-	0.368607
Actinomyces sp. oral taxon 169	Veillonella sp. S12025-13	0.024	-	0.423009
Actinomyces sp. oral taxon 171	Veillonella sp. S12025-13	0	-	0.539121
Actinomyces sp. oral taxon 414	Veillonella sp. S12025-13	0.014	-	0.404349
Actinomyces viscosus	Veillonella sp. S12025-13	0.002	-	0.660087
Schaalia odontolytica	Veillonella sp. S12025-13	0.048	+	0.45509
Corynebacterium matruchotii	Veillonella sp. S12025-13	0.002	-	0.488161
Rothia dentocariosa	Veillonella sp. S12025-13	0.034	-	0.563367
Arachnia propionica	Veillonella sp. S12025-13	0.01	-	0.402988
Lancefieldella parvula	Veillonella sp. S12025-13	0.018	+	0.680577
Prevotella histicola	Veillonella sp. S12025-13	0.02	+	0.529911
Prevotella melaninogenica	Veillonella sp. S12025-13	0.004	+	0.855898
Prevotella scopos	Veillonella sp. S12025-13	0.024	+	0.533514
Prevotella sp. oral taxon 299	Veillonella sp. S12025-13	0.032	+	0.507407
Tannerella serpentiformis	Veillonella sp. S12025-13	0.034	-	0.346394
Capnocytophaga endodontalis	Veillonella sp. S12025-13	0.004	-	0.439732
Capnocytophaga gingivalis	Veillonella sp. S12025-13	0.008	-	0.548653
Capnocytophaga ochracea	Veillonella sp. S12025-13	0.004	-	0.53963
Capnocytophaga sputigena	Veillonella sp. S12025-13	0.038	-	0.450062
Streptococcus cristatus	Veillonella sp. S12025-13	0.004	-	0.598514
Streptococcus sanguinis	Veillonella sp. S12025-13	0.02	-	0.480726
Veillonella atypica	Veillonella sp. S12025-13	0	+	0.747912
Veillonella dispar	Veillonella sp. S12025-13	0	+	0.938536
Veillonella nakazawae	Veillonella sp. S12025-13	0	+	0.979282
Veillonella parvula	Veillonella sp. S12025-13	0.014	+	0.736225
Schaalia odontolytica	Parvimonas micra	0	-	0.792699
Bacteroides heparinolyticus	Parvimonas micra	0.032	+	0.438601
Porphyromonas endodontalis	Parvimonas micra	0.006	+	0.711628
Prevotella denticola	Parvimonas micra	0.048	+	0.363757
Prevotella nigrescens	Parvimonas micra	0.048	+	0.4378
Streptococcus cristatus	Parvimonas micra	0.034	+	0.417261
Streptococcus ilei	Parvimonas micra	0.024	-	0.482458
Streptococcus oralis	Parvimonas micra	0.018	+	0.589435
Streptococcus parasanguinis	Parvimonas micra	0.024	-	0.502019
Streptococcus salivarius	Parvimonas micra	0.032	-	0.514289
Streptococcus sp. HSISM1	Parvimonas micra	0.036	-	0.430172
Filifactor alocis	Parvimonas micra	0.016	+	0.61829
Schaalia odontolytica	Fusobacterium hwasookii	0.002	-	0.679566
Porphyromonas endodontalis	Fusobacterium hwasookii	0.02	+	0.549439
Prevotella histicola	Fusobacterium hwasookii	0.012	-	0.491238
Capnocytophaga sputigena	Fusobacterium hwasookii	0.002	+	0.66424
Streptococcus infantis	Fusobacterium hwasookii	0.004	-	0.455513
Streptococcus sp. HSISM1	Fusobacterium hwasookii	0.024	-	0.554474
Streptococcus sp. LPB0220	Fusobacterium hwasookii	0.048	-	0.499015
Veillonella atypica	Fusobacterium hwasookii	0	-	0.562281
Veillonella dispar	Fusobacterium hwasookii	0.026	-	0.488165
Parvimonas micra	Fusobacterium hwasookii	0.002	+	0.583825
Schaalia odontolytica	Fusobacterium nucleatum	0	-	0.713891
Rothia mucilaginosa	Fusobacterium nucleatum	0.026	-	0.514931
Porphyromonas endodontalis	Fusobacterium nucleatum	0	+	0.712379
Prevotella dentalis	Fusobacterium nucleatum	0.03	+	0.520629
Prevotella enoeca	Fusobacterium nucleatum	0.032	+	0.595191
Prevotella fusca	Fusobacterium nucleatum	0.022	+	0.54874
Prevotella intermedia	Fusobacterium nucleatum	0	+	0.735104
Prevotella sp. oral taxon 475	Fusobacterium nucleatum	0.024	+	0.599556
Tannerella forsythia	Fusobacterium nucleatum	0	+	0.805599
Tannerella serpentiformis	Fusobacterium nucleatum	0.02	+	0.595079
Capnocytophaga ochracea	Fusobacterium nucleatum	0	+	0.633416
Streptococcus infantis	Fusobacterium nucleatum	0	-	0.615364
Streptococcus sp. oral taxon 061	Fusobacterium nucleatum	0.02	-	0.499997
Filifactor alocis	Fusobacterium nucleatum	0	+	0.70906
Parvimonas micra	Fusobacterium nucleatum	0.018	+	0.581108
Fusobacterium hwasookii	Fusobacterium nucleatum	0.006	+	0.557473
Actinomyces naeslundii	Fusobacterium pseudoperiodonticum	0.024	-	0.624422
Actinomyces oris	Fusobacterium pseudoperiodonticum	0.03	-	0.546541
Actinomyces sp. HMT 175	Fusobacterium pseudoperiodonticum	0.04	-	0.519758
Actinomyces sp. oral taxon 414	Fusobacterium pseudoperiodonticum	0.016	-	0.534191
Actinomyces viscosus	Fusobacterium pseudoperiodonticum	0.008	-	0.597366
Porphyromonas sp. oral taxon 275	Fusobacterium pseudoperiodonticum	0	+	0.832251
Prevotella dentalis	Fusobacterium pseudoperiodonticum	0.018	-	0.441585
Prevotella sp. oral taxon 299	Fusobacterium pseudoperiodonticum	0.01	+	0.612296
Prevotella veroralis	Fusobacterium pseudoperiodonticum	0.028	-	0.463792
Capnocytophaga ochracea	Fusobacterium pseudoperiodonticum	0.01	-	0.477554
Streptococcus ilei	Fusobacterium pseudoperiodonticum	0.008	+	0.578144
Streptococcus parasanguinis	Fusobacterium pseudoperiodonticum	0.034	-	0.589191
Streptococcus rubneri	Fusobacterium pseudoperiodonticum	0	+	0.688272
Streptococcus sp. HSISM1	Fusobacterium pseudoperiodonticum	0.04	-	0.610901
Streptococcus sp. LPB0220	Fusobacterium pseudoperiodonticum	0.036	-	0.597562
Streptococcus sp. oral taxon 061	Fusobacterium pseudoperiodonticum	0	+	0.686942
Streptococcus sp. oral taxon 431	Fusobacterium pseudoperiodonticum	0	+	0.678185
Selenomonas sp. oral taxon 126	Fusobacterium pseudoperiodonticum	0.004	-	0.612238
Selenomonas sp. oral taxon 920	Fusobacterium pseudoperiodonticum	0	-	0.639809
Selenomonas sputigena	Fusobacterium pseudoperiodonticum	0	-	0.634337
Selenomonas timonae	Fusobacterium pseudoperiodonticum	0	-	0.691371
Actinomyces sp. oral taxon 414	Leptotrichia buccalis	0.046	+	0.465529
Schaalia odontolytica	Leptotrichia buccalis	0.002	-	0.624533
Arachnia propionica	Leptotrichia buccalis	0.018	+	0.403651
Porphyromonas endodontalis	Leptotrichia buccalis	0.01	+	0.5428
Prevotella histicola	Leptotrichia buccalis	0.04	-	0.462506
Prevotella intermedia	Leptotrichia buccalis	0.022	+	0.480108
Prevotella melaninogenica	Leptotrichia buccalis	0.022	-	0.442483
Tannerella serpentiformis	Leptotrichia buccalis	0.002	+	0.717631
Capnocytophaga endodontalis	Leptotrichia buccalis	0.036	+	0.518265
Capnocytophaga ochracea	Leptotrichia buccalis	0.002	+	0.663155
Capnocytophaga sputigena	Leptotrichia buccalis	0.032	+	0.435216
Granulicatella adiacens	Leptotrichia buccalis	0.016	-	0.55193
Streptococcus cristatus	Leptotrichia buccalis	0.004	+	0.643733
Streptococcus infantis	Leptotrichia buccalis	0.006	-	0.64485
Streptococcus sp. oral taxon 061	Leptotrichia buccalis	0.048	-	0.488257
Filifactor alocis	Leptotrichia buccalis	0.028	+	0.494471
Veillonella dispar	Leptotrichia buccalis	0	-	0.61322
Veillonella nakazawae	Leptotrichia buccalis	0	-	0.637668
Veillonella sp. S12025-13	Leptotrichia buccalis	0	-	0.609991
Parvimonas micra	Leptotrichia buccalis	0.014	+	0.560471
Fusobacterium hwasookii	Leptotrichia buccalis	0.026	+	0.533367
Fusobacterium nucleatum	Leptotrichia buccalis	0.006	+	0.697964
Actinomyces naeslundii	Leptotrichia hofstadii	0.016	+	0.549942
Actinomyces sp. oral taxon 414	Leptotrichia hofstadii	0.026	+	0.539978
Actinomyces viscosus	Leptotrichia hofstadii	0.02	+	0.507444
Corynebacterium matruchotii	Leptotrichia hofstadii	0.01	+	0.531757
Arachnia propionica	Leptotrichia hofstadii	0.012	+	0.458073
Prevotella melaninogenica	Leptotrichia hofstadii	0.036	-	0.520329
Tannerella serpentiformis	Leptotrichia hofstadii	0.002	+	0.719493
Capnocytophaga ochracea	Leptotrichia hofstadii	0.024	+	0.527831
Streptococcus cristatus	Leptotrichia hofstadii	0.002	+	0.861132
Veillonella dispar	Leptotrichia hofstadii	0.01	-	0.603176
Veillonella nakazawae	Leptotrichia hofstadii	0	-	0.722377
Veillonella sp. S12025-13	Leptotrichia hofstadii	0	-	0.685009
Fusobacterium nucleatum	Leptotrichia hofstadii	0.018	+	0.57694
Leptotrichia buccalis	Leptotrichia hofstadii	0	+	0.804996
Prevotella dentalis	Leptotrichia sp. oral taxon 212	0.012	-	0.455367
Capnocytophaga gingivalis	Leptotrichia sp. oral taxon 212	0.014	+	0.566174
Streptococcus ilei	Leptotrichia sp. oral taxon 212	0.026	+	0.565264
Streptococcus parasanguinis	Leptotrichia sp. oral taxon 212	0.03	-	0.581481
Streptococcus sp. HSISM1	Leptotrichia sp. oral taxon 212	0.008	-	0.670663
Streptococcus sp. LPB0220	Leptotrichia sp. oral taxon 212	0.012	-	0.640668
Fusobacterium hwasookii	Leptotrichia sp. oral taxon 212	0.026	+	0.547269
Fusobacterium pseudoperiodonticum	Leptotrichia sp. oral taxon 212	0	+	0.717786
Lancefieldella parvula	Leptotrichia sp. oral taxon 218	0.006	+	0.546501
Prevotella veroralis	Leptotrichia sp. oral taxon 218	0	+	0.69595
Streptococcus sp. oral taxon 431	Leptotrichia sp. oral taxon 218	0.028	-	0.44701
Selenomonas sp. oral taxon 136	Leptotrichia sp. oral taxon 218	0.002	+	0.662625
Selenomonas sp. oral taxon 478	Leptotrichia sp. oral taxon 218	0	+	0.666221
Selenomonas sp. oral taxon 920	Leptotrichia sp. oral taxon 218	0.04	+	0.392307
Veillonella atypica	Leptotrichia sp. oral taxon 218	0.004	+	0.581119
Arachnia rubra	Leptotrichia sp. oral taxon 221	0.038	-	0.499368
Prevotella veroralis	Leptotrichia sp. oral taxon 221	0.008	+	0.493325
Nanosynbacter sp. HMT-352	Leptotrichia sp. oral taxon 221	0.042	+	0.475561
Selenomonas sp. oral taxon 136	Leptotrichia sp. oral taxon 221	0.014	+	0.565817
Selenomonas sp. oral taxon 478	Leptotrichia sp. oral taxon 221	0.012	+	0.590202
Veillonella atypica	Leptotrichia sp. oral taxon 221	0.032	+	0.556112
Leptotrichia sp. oral taxon 218	Leptotrichia sp. oral taxon 221	0	+	0.651543
Prevotella denticola	Leptotrichia sp. oral taxon 498	0.004	+	0.642818
Prevotella nigrescens	Leptotrichia sp. oral taxon 498	0.008	+	0.583351
Prevotella oris	Leptotrichia sp. oral taxon 498	0.018	+	0.539639
Prevotella sp. oral taxon 475	Leptotrichia sp. oral taxon 498	0.034	+	0.419604
Prevotella veroralis	Leptotrichia sp. oral taxon 498	0.002	+	0.599381
Tannerella serpentiformis	Leptotrichia sp. oral taxon 498	0.004	+	0.671294
Leptotrichia hofstadii	Leptotrichia sp. oral taxon 498	0.026	+	0.56279
Leptotrichia sp. oral taxon 218	Leptotrichia sp. oral taxon 498	0.002	+	0.587369
Actinomyces naeslundii	Leptotrichia trevisanii	0	+	0.648334
Actinomyces oris	Leptotrichia trevisanii	0.006	+	0.400562
Actinomyces sp. HMT 175	Leptotrichia trevisanii	0.036	+	0.334793
Actinomyces sp. oral taxon 414	Leptotrichia trevisanii	0.006	+	0.596418
Actinomyces viscosus	Leptotrichia trevisanii	0.004	+	0.572308
Schaalia odontolytica	Leptotrichia trevisanii	0.026	-	0.486282
Corynebacterium matruchotii	Leptotrichia trevisanii	0.034	+	0.44067
Arachnia propionica	Leptotrichia trevisanii	0.004	+	0.520187
Porphyromonas endodontalis	Leptotrichia trevisanii	0.038	+	0.444545
Porphyromonas sp. oral taxon 275	Leptotrichia trevisanii	0.002	-	0.496249
Prevotella melaninogenica	Leptotrichia trevisanii	0.002	-	0.712277
Prevotella sp. oral taxon 299	Leptotrichia trevisanii	0	-	0.592642
Tannerella forsythia	Leptotrichia trevisanii	0.008	+	0.428884
Tannerella serpentiformis	Leptotrichia trevisanii	0.02	+	0.522249
Capnocytophaga endodontalis	Leptotrichia trevisanii	0.034	+	0.474997
Capnocytophaga ochracea	Leptotrichia trevisanii	0	+	0.742412
Granulicatella adiacens	Leptotrichia trevisanii	0.004	-	0.510671
Streptococcus cristatus	Leptotrichia trevisanii	0.004	+	0.685061
Streptococcus infantis	Leptotrichia trevisanii	0	-	0.571834
Streptococcus sp. oral taxon 061	Leptotrichia trevisanii	0.022	-	0.521066
Filifactor alocis	Leptotrichia trevisanii	0.004	+	0.50262
Veillonella dispar	Leptotrichia trevisanii	0	-	0.740874
Veillonella nakazawae	Leptotrichia trevisanii	0	-	0.758389
Veillonella sp. S12025-13	Leptotrichia trevisanii	0	-	0.762241
Fusobacterium nucleatum	Leptotrichia trevisanii	0	+	0.685899
Leptotrichia buccalis	Leptotrichia trevisanii	0	+	0.855506
Leptotrichia hofstadii	Leptotrichia trevisanii	0	+	0.868323
Actinomyces sp. oral taxon 414	Leptotrichia wadei	0.04	+	0.500137
Lancefieldella parvula	Leptotrichia wadei	0.026	+	0.51392
Porphyromonas sp. oral taxon 275	Leptotrichia wadei	0.042	-	0.482191
Prevotella denticola	Leptotrichia wadei	0.01	+	0.547594
Prevotella nigrescens	Leptotrichia wadei	0.038	+	0.452073
Prevotella veroralis	Leptotrichia wadei	0	+	0.77651
Streptococcus sp. oral taxon 431	Leptotrichia wadei	0.004	-	0.581708
Selenomonas sp. oral taxon 136	Leptotrichia wadei	0.02	+	0.47439
Selenomonas sp. oral taxon 478	Leptotrichia wadei	0.024	+	0.472187
Veillonella atypica	Leptotrichia wadei	0.002	+	0.572245
Leptotrichia sp. oral taxon 218	Leptotrichia wadei	0	+	0.807727
Leptotrichia sp. oral taxon 221	Leptotrichia wadei	0.02	+	0.517142
Leptotrichia sp. oral taxon 498	Leptotrichia wadei	0	+	0.681964
Rothia aeria	Lautropia mirabilis	0.004	+	0.633329
Arachnia propionica	Lautropia mirabilis	0.012	+	0.38882
Arachnia rubra	Lautropia mirabilis	0	+	0.812892
Lancefieldella parvula	Lautropia mirabilis	0.042	-	0.412511
Prevotella denticola	Lautropia mirabilis	0.036	-	0.416407
Prevotella melaninogenica	Lautropia mirabilis	0	-	0.61599
Gemella haemolysans	Lautropia mirabilis	0.02	-	0.406423
Granulicatella adiacens	Lautropia mirabilis	0.004	-	0.444751
Streptococcus sanguinis	Lautropia mirabilis	0	+	0.797866
Veillonella parvula	Lautropia mirabilis	0	-	0.638939
Leptotrichia sp. oral taxon 212	Lautropia mirabilis	0.048	+	0.500446
Actinomyces sp. oral taxon 414	Ottowia sp. oral taxon 894	0.004	+	0.526418
Actinomyces viscosus	Ottowia sp. oral taxon 894	0.024	+	0.521106
Arachnia propionica	Ottowia sp. oral taxon 894	0	+	0.724772
Porphyromonas sp. oral taxon 275	Ottowia sp. oral taxon 894	0.012	-	0.507536
Prevotella sp. oral taxon 299	Ottowia sp. oral taxon 894	0.036	-	0.438172
Capnocytophaga endodontalis	Ottowia sp. oral taxon 894	0.004	+	0.66161
Capnocytophaga gingivalis	Ottowia sp. oral taxon 894	0.04	+	0.534932
Capnocytophaga ochracea	Ottowia sp. oral taxon 894	0.044	+	0.46232
Veillonella nakazawae	Ottowia sp. oral taxon 894	0.024	-	0.330695
Actinomyces sp. oral taxon 171	Eikenella corrodens	0.024	+	0.491732
Actinomyces viscosus	Eikenella corrodens	0.016	+	0.513317
Rothia aeria	Eikenella corrodens	0	+	0.682866
Arachnia rubra	Eikenella corrodens	0.002	+	0.528738
Lancefieldella parvula	Eikenella corrodens	0.016	-	0.327416
Prevotella intermedia	Eikenella corrodens	0.042	-	0.456944
Prevotella melaninogenica	Eikenella corrodens	0	-	0.662453
Prevotella nigrescens	Eikenella corrodens	0.028	-	0.445704
Prevotella scopos	Eikenella corrodens	0.006	-	0.535916
Prevotella sp. oral taxon 475	Eikenella corrodens	0.008	-	0.469248
Tannerella forsythia	Eikenella corrodens	0.016	-	0.541546
Capnocytophaga gingivalis	Eikenella corrodens	0.04	+	0.506531
Streptococcus gordonii	Eikenella corrodens	0.008	+	0.563723
Streptococcus sanguinis	Eikenella corrodens	0	+	0.800954
Veillonella atypica	Eikenella corrodens	0.032	-	0.385116
Veillonella nakazawae	Eikenella corrodens	0.022	-	0.475878
Veillonella parvula	Eikenella corrodens	0.018	-	0.439043
Veillonella sp. S12025-13	Eikenella corrodens	0.02	-	0.469608
Lautropia mirabilis	Eikenella corrodens	0	+	0.564647
Rothia aeria	Kingella denitrificans	0.018	+	0.548014
Arachnia rubra	Kingella denitrificans	0.014	+	0.601497
Tannerella forsythia	Kingella denitrificans	0.038	-	0.479052
Streptococcus sanguinis	Kingella denitrificans	0.034	+	0.552725
Veillonella parvula	Kingella denitrificans	0.004	-	0.655603
Lautropia mirabilis	Kingella denitrificans	0.018	+	0.53293
Eikenella corrodens	Kingella denitrificans	0	+	0.704155
Actinomyces naeslundii	Kingella oralis	0	+	0.925515
Actinomyces oris	Kingella oralis	0	+	0.826811
Actinomyces sp. HMT 175	Kingella oralis	0	+	0.860551
Actinomyces sp. oral taxon 169	Kingella oralis	0	+	0.906482
Actinomyces sp. oral taxon 171	Kingella oralis	0.012	+	0.671682
Actinomyces sp. oral taxon 414	Kingella oralis	0	+	0.645239
Actinomyces viscosus	Kingella oralis	0	+	0.832428
Corynebacterium matruchotii	Kingella oralis	0	+	0.682715
Rothia dentocariosa	Kingella oralis	0	+	0.73167
Arachnia propionica	Kingella oralis	0.018	+	0.546747
Bacteroides heparinolyticus	Kingella oralis	0.024	-	0.541116
Porphyromonas sp. oral taxon 275	Kingella oralis	0.002	-	0.743011
Prevotella melaninogenica	Kingella oralis	0	-	0.674388
Prevotella sp. oral taxon 299	Kingella oralis	0	-	0.633287
Capnocytophaga ochracea	Kingella oralis	0.002	+	0.483582
Bergeyella cardium	Kingella oralis	0.024	-	0.572528
Nanosynbacter sp. HMT-352	Kingella oralis	0.032	-	0.455907
Streptococcus gordonii	Kingella oralis	0.006	+	0.60708
Streptococcus parasanguinis	Kingella oralis	0.014	+	0.633648
Streptococcus sp. HSISM1	Kingella oralis	0.04	+	0.596297
Streptococcus sp. LPB0220	Kingella oralis	0.028	+	0.581642
Lachnoanaerobaculum umeaense	Kingella oralis	0.006	-	0.6671
Veillonella nakazawae	Kingella oralis	0.024	-	0.446975
Veillonella sp. S12025-13	Kingella oralis	0.02	-	0.464152
Fusobacterium pseudoperiodonticum	Kingella oralis	0.036	-	0.616564
Leptotrichia trevisanii	Kingella oralis	0.014	+	0.575005
Actinomyces naeslundii	Morococcus cerebrosus	0.032	-	0.415719
Actinomyces sp. oral taxon 414	Morococcus cerebrosus	0.002	-	0.658435
Actinomyces viscosus	Morococcus cerebrosus	0.046	-	0.369531
Arachnia propionica	Morococcus cerebrosus	0.04	-	0.544291
Porphyromonas sp. oral taxon 275	Morococcus cerebrosus	0.01	+	0.557082
Prevotella fusca	Morococcus cerebrosus	0.03	-	0.511323
Prevotella intermedia	Morococcus cerebrosus	0.002	-	0.580687
Tannerella forsythia	Morococcus cerebrosus	0.03	-	0.532837
Capnocytophaga endodontalis	Morococcus cerebrosus	0.01	-	0.686844
Capnocytophaga ochracea	Morococcus cerebrosus	0	-	0.818157
Granulicatella adiacens	Morococcus cerebrosus	0.032	+	0.403701
Streptococcus infantis	Morococcus cerebrosus	0	+	0.685962
Streptococcus sp. oral taxon 061	Morococcus cerebrosus	0.004	+	0.569528
Selenomonas sp. oral taxon 126	Morococcus cerebrosus	0.006	-	0.600955
Selenomonas sp. oral taxon 920	Morococcus cerebrosus	0.018	-	0.580088
Selenomonas timonae	Morococcus cerebrosus	0.016	-	0.575956
Fusobacterium nucleatum	Morococcus cerebrosus	0	-	0.725893
Fusobacterium pseudoperiodonticum	Morococcus cerebrosus	0.016	+	0.493418
Leptotrichia buccalis	Morococcus cerebrosus	0.02	-	0.605037
Leptotrichia trevisanii	Morococcus cerebrosus	0	-	0.642544
Actinomyces naeslundii	Neisseria cinerea	0.006	-	0.432136
Actinomyces sp. oral taxon 414	Neisseria cinerea	0	-	0.567691
Actinomyces viscosus	Neisseria cinerea	0.034	-	0.37949
Arachnia propionica	Neisseria cinerea	0.026	-	0.395523
Porphyromonas sp. oral taxon 275	Neisseria cinerea	0.002	+	0.683622
Prevotella dentalis	Neisseria cinerea	0.01	-	0.467261
Prevotella enoeca	Neisseria cinerea	0.01	-	0.407993
Prevotella fusca	Neisseria cinerea	0.008	-	0.517104
Prevotella intermedia	Neisseria cinerea	0	-	0.552102
Prevotella oris	Neisseria cinerea	0.036	-	0.534645
Prevotella sp. oral taxon 299	Neisseria cinerea	0.008	+	0.497576
Tannerella forsythia	Neisseria cinerea	0.002	-	0.567434
Tannerella serpentiformis	Neisseria cinerea	0.014	-	0.619886
Capnocytophaga ochracea	Neisseria cinerea	0	-	0.708932
Granulicatella adiacens	Neisseria cinerea	0.016	+	0.491541
Streptococcus infantis	Neisseria cinerea	0	+	0.706701
Streptococcus sp. oral taxon 061	Neisseria cinerea	0	+	0.824578
Streptococcus sp. oral taxon 431	Neisseria cinerea	0.006	+	0.750004
Filifactor alocis	Neisseria cinerea	0.016	-	0.446965
Selenomonas sp. oral taxon 126	Neisseria cinerea	0	-	0.695194
Selenomonas sp. oral taxon 920	Neisseria cinerea	0.002	-	0.664809
Selenomonas sputigena	Neisseria cinerea	0.042	-	0.592976
Selenomonas timonae	Neisseria cinerea	0	-	0.709928
Veillonella nakazawae	Neisseria cinerea	0.022	+	0.405033
Veillonella sp. S12025-13	Neisseria cinerea	0.03	+	0.355338
Fusobacterium nucleatum	Neisseria cinerea	0	-	0.737902
Fusobacterium pseudoperiodonticum	Neisseria cinerea	0	+	0.718181
Leptotrichia buccalis	Neisseria cinerea	0.014	-	0.606616
Leptotrichia hofstadii	Neisseria cinerea	0.002	-	0.571517
Leptotrichia trevisanii	Neisseria cinerea	0	-	0.649031
Kingella oralis	Neisseria cinerea	0.018	-	0.371608
Morococcus cerebrosus	Neisseria cinerea	0	+	0.883569
Prevotella enoeca	Neisseria elongata	0.042	-	0.554038
Prevotella intermedia	Neisseria elongata	0.018	-	0.593421
Prevotella sp. oral taxon 475	Neisseria elongata	0.034	-	0.594884
Tannerella forsythia	Neisseria elongata	0	-	0.816193
Capnocytophaga ochracea	Neisseria elongata	0.03	-	0.491709
Nanosynbacter sp. HMT-352	Neisseria elongata	0.022	+	0.586294
Filifactor alocis	Neisseria elongata	0.01	-	0.615824
Fusobacterium nucleatum	Neisseria elongata	0	-	0.893642
Leptotrichia hofstadii	Neisseria elongata	0.034	-	0.48513
Leptotrichia trevisanii	Neisseria elongata	0.008	-	0.555347
Eikenella corrodens	Neisseria elongata	0.006	+	0.550628
Kingella denitrificans	Neisseria elongata	0.022	+	0.497059
Morococcus cerebrosus	Neisseria elongata	0.002	+	0.72432
Neisseria cinerea	Neisseria elongata	0	+	0.73639
Actinomyces naeslundii	Neisseria flavescens	0	-	0.47591
Actinomyces sp. oral taxon 414	Neisseria flavescens	0	-	0.577528
Actinomyces viscosus	Neisseria flavescens	0.036	-	0.418423
Arachnia propionica	Neisseria flavescens	0.036	-	0.383524
Porphyromonas sp. oral taxon 275	Neisseria flavescens	0.002	+	0.704229
Prevotella dentalis	Neisseria flavescens	0.012	-	0.46978
Prevotella enoeca	Neisseria flavescens	0.016	-	0.409709
Prevotella fusca	Neisseria flavescens	0.012	-	0.485528
Prevotella intermedia	Neisseria flavescens	0	-	0.525204
Prevotella sp. oral taxon 299	Neisseria flavescens	0.01	+	0.522124
Tannerella forsythia	Neisseria flavescens	0.002	-	0.525451
Tannerella serpentiformis	Neisseria flavescens	0.014	-	0.616793
Capnocytophaga ochracea	Neisseria flavescens	0	-	0.71236
Granulicatella adiacens	Neisseria flavescens	0.008	+	0.48723
Streptococcus infantis	Neisseria flavescens	0	+	0.684898
Streptococcus rubneri	Neisseria flavescens	0.044	+	0.68442
Streptococcus sp. oral taxon 061	Neisseria flavescens	0	+	0.843997
Streptococcus sp. oral taxon 431	Neisseria flavescens	0.006	+	0.768685
Filifactor alocis	Neisseria flavescens	0.012	-	0.432901
Selenomonas sp. oral taxon 126	Neisseria flavescens	0	-	0.710922
Selenomonas sp. oral taxon 920	Neisseria flavescens	0	-	0.682497
Selenomonas sputigena	Neisseria flavescens	0.044	-	0.62746
Selenomonas timonae	Neisseria flavescens	0	-	0.714195
Veillonella nakazawae	Neisseria flavescens	0.022	+	0.390888
Veillonella sp. S12025-13	Neisseria flavescens	0.032	+	0.345128
Fusobacterium nucleatum	Neisseria flavescens	0	-	0.695175
Fusobacterium pseudoperiodonticum	Neisseria flavescens	0.002	+	0.724293
Leptotrichia buccalis	Neisseria flavescens	0.02	-	0.579657
Leptotrichia hofstadii	Neisseria flavescens	0.006	-	0.589097
Leptotrichia trevisanii	Neisseria flavescens	0	-	0.656731
Kingella oralis	Neisseria flavescens	0.008	-	0.431302
Morococcus cerebrosus	Neisseria flavescens	0	+	0.862122
Neisseria cinerea	Neisseria flavescens	0	+	0.985117
Neisseria elongata	Neisseria flavescens	0.004	+	0.699026
Actinomyces naeslundii	Neisseria gonorrhoeae	0.012	-	0.400919
Actinomyces sp. oral taxon 414	Neisseria gonorrhoeae	0.004	-	0.59162
Schaalia odontolytica	Neisseria gonorrhoeae	0.042	+	0.425221
Arachnia propionica	Neisseria gonorrhoeae	0.036	-	0.423541
Porphyromonas endodontalis	Neisseria gonorrhoeae	0.018	-	0.385712
Porphyromonas sp. oral taxon 275	Neisseria gonorrhoeae	0.002	+	0.644771
Prevotella dentalis	Neisseria gonorrhoeae	0.016	-	0.51269
Prevotella enoeca	Neisseria gonorrhoeae	0.022	-	0.464527
Prevotella fusca	Neisseria gonorrhoeae	0.008	-	0.518498
Prevotella intermedia	Neisseria gonorrhoeae	0	-	0.648959
Prevotella oris	Neisseria gonorrhoeae	0.034	-	0.545718
Prevotella sp. oral taxon 299	Neisseria gonorrhoeae	0.004	+	0.474624
Prevotella sp. oral taxon 475	Neisseria gonorrhoeae	0.028	-	0.497255
Tannerella forsythia	Neisseria gonorrhoeae	0.002	-	0.620824
Tannerella serpentiformis	Neisseria gonorrhoeae	0.01	-	0.660406
Capnocytophaga ochracea	Neisseria gonorrhoeae	0	-	0.724592
Granulicatella adiacens	Neisseria gonorrhoeae	0.008	+	0.569464
Streptococcus infantis	Neisseria gonorrhoeae	0	+	0.764132
Streptococcus sp. oral taxon 061	Neisseria gonorrhoeae	0	+	0.803515
Streptococcus sp. oral taxon 431	Neisseria gonorrhoeae	0.012	+	0.699372
Filifactor alocis	Neisseria gonorrhoeae	0.018	-	0.462983
Selenomonas sp. oral taxon 126	Neisseria gonorrhoeae	0	-	0.727055
Selenomonas sp. oral taxon 920	Neisseria gonorrhoeae	0.002	-	0.680759
Selenomonas timonae	Neisseria gonorrhoeae	0	-	0.724573
Fusobacterium nucleatum	Neisseria gonorrhoeae	0	-	0.77912
Fusobacterium pseudoperiodonticum	Neisseria gonorrhoeae	0.008	+	0.631105
Leptotrichia buccalis	Neisseria gonorrhoeae	0.008	-	0.680471
Leptotrichia hofstadii	Neisseria gonorrhoeae	0.004	-	0.602826
Leptotrichia trevisanii	Neisseria gonorrhoeae	0	-	0.700052
Morococcus cerebrosus	Neisseria gonorrhoeae	0	+	0.888621
Neisseria cinerea	Neisseria gonorrhoeae	0	+	0.98049
Neisseria elongata	Neisseria gonorrhoeae	0	+	0.756859
Neisseria flavescens	Neisseria gonorrhoeae	0	+	0.962407
Actinomyces naeslundii	Neisseria lactamica	0.034	-	0.311978
Actinomyces sp. oral taxon 414	Neisseria lactamica	0	-	0.588455
Schaalia odontolytica	Neisseria lactamica	0.018	+	0.458163
Porphyromonas endodontalis	Neisseria lactamica	0.02	-	0.407967
Porphyromonas sp. oral taxon 275	Neisseria lactamica	0.018	+	0.574253
Prevotella dentalis	Neisseria lactamica	0.01	-	0.525671
Prevotella denticola	Neisseria lactamica	0.036	-	0.554181
Prevotella enoeca	Neisseria lactamica	0.004	-	0.418331
Prevotella fusca	Neisseria lactamica	0.002	-	0.543483
Prevotella intermedia	Neisseria lactamica	0	-	0.671839
Prevotella multiformis	Neisseria lactamica	0.02	-	0.550737
Prevotella nigrescens	Neisseria lactamica	0.01	-	0.574975
Prevotella oris	Neisseria lactamica	0.004	-	0.595374
Prevotella sp. oral taxon 299	Neisseria lactamica	0.048	+	0.417284
Prevotella sp. oral taxon 475	Neisseria lactamica	0.018	-	0.533663
Prevotella veroralis	Neisseria lactamica	0.018	-	0.509279
Tannerella forsythia	Neisseria lactamica	0.01	-	0.590382
Tannerella serpentiformis	Neisseria lactamica	0.016	-	0.71194
Capnocytophaga endodontalis	Neisseria lactamica	0.04	-	0.557781
Capnocytophaga ochracea	Neisseria lactamica	0	-	0.739287
Granulicatella adiacens	Neisseria lactamica	0.022	+	0.523874
Streptococcus infantis	Neisseria lactamica	0	+	0.790027
Streptococcus rubneri	Neisseria lactamica	0.016	+	0.699737
Streptococcus sp. oral taxon 061	Neisseria lactamica	0	+	0.831163
Streptococcus sp. oral taxon 431	Neisseria lactamica	0.006	+	0.739873
Filifactor alocis	Neisseria lactamica	0.024	-	0.475434
Selenomonas sp. oral taxon 126	Neisseria lactamica	0	-	0.716598
Selenomonas sp. oral taxon 920	Neisseria lactamica	0.004	-	0.703099
Selenomonas sputigena	Neisseria lactamica	0.024	-	0.630005
Selenomonas timonae	Neisseria lactamica	0	-	0.741114
Veillonella nakazawae	Neisseria lactamica	0.034	+	0.339454
Fusobacterium nucleatum	Neisseria lactamica	0	-	0.775581
Fusobacterium pseudoperiodonticum	Neisseria lactamica	0	+	0.62352
Leptotrichia buccalis	Neisseria lactamica	0.006	-	0.686923
Leptotrichia hofstadii	Neisseria lactamica	0.01	-	0.547558
Leptotrichia trevisanii	Neisseria lactamica	0	-	0.620647
Morococcus cerebrosus	Neisseria lactamica	0	+	0.875024
Neisseria cinerea	Neisseria lactamica	0	+	0.963192
Neisseria elongata	Neisseria lactamica	0.006	+	0.675827
Neisseria flavescens	Neisseria lactamica	0	+	0.944494
Neisseria gonorrhoeae	Neisseria lactamica	0	+	0.962489
Rothia aeria	Neisseria macacae	0.002	+	0.689923
Prevotella fusca	Neisseria macacae	0.042	-	0.460137
Tannerella forsythia	Neisseria macacae	0.026	-	0.597534
Capnocytophaga ochracea	Neisseria macacae	0.032	-	0.553269
Streptococcus sanguinis	Neisseria macacae	0	+	0.595358
Fusobacterium nucleatum	Neisseria macacae	0.004	-	0.620925
Leptotrichia trevisanii	Neisseria macacae	0.04	-	0.396063
Eikenella corrodens	Neisseria macacae	0	+	0.64524
Kingella denitrificans	Neisseria macacae	0.008	+	0.430646
Morococcus cerebrosus	Neisseria macacae	0	+	0.807836
Neisseria cinerea	Neisseria macacae	0	+	0.649869
Neisseria elongata	Neisseria macacae	0.002	+	0.745308
Neisseria flavescens	Neisseria macacae	0.004	+	0.574025
Neisseria gonorrhoeae	Neisseria macacae	0	+	0.650115
Neisseria lactamica	Neisseria macacae	0.008	+	0.618553
Actinomyces naeslundii	Neisseria meningitidis	0.01	-	0.38309
Actinomyces sp. oral taxon 414	Neisseria meningitidis	0	-	0.574649
Schaalia odontolytica	Neisseria meningitidis	0.022	+	0.452051
Arachnia propionica	Neisseria meningitidis	0.048	-	0.376692
Porphyromonas endodontalis	Neisseria meningitidis	0.01	-	0.390108
Porphyromonas sp. oral taxon 275	Neisseria meningitidis	0.004	+	0.630688
Prevotella dentalis	Neisseria meningitidis	0.01	-	0.485676
Prevotella enoeca	Neisseria meningitidis	0.014	-	0.423287
Prevotella fusca	Neisseria meningitidis	0.008	-	0.542013
Prevotella intermedia	Neisseria meningitidis	0	-	0.631338
Prevotella oris	Neisseria meningitidis	0.03	-	0.538007
Prevotella sp. oral taxon 299	Neisseria meningitidis	0.014	+	0.443549
Prevotella sp. oral taxon 475	Neisseria meningitidis	0.034	-	0.461819
Tannerella forsythia	Neisseria meningitidis	0.002	-	0.611881
Tannerella serpentiformis	Neisseria meningitidis	0.018	-	0.636169
Capnocytophaga ochracea	Neisseria meningitidis	0	-	0.729118
Granulicatella adiacens	Neisseria meningitidis	0.018	+	0.51788
Streptococcus infantis	Neisseria meningitidis	0	+	0.757971
Streptococcus sp. oral taxon 061	Neisseria meningitidis	0	+	0.817372
Streptococcus sp. oral taxon 431	Neisseria meningitidis	0.01	+	0.725335
Filifactor alocis	Neisseria meningitidis	0.016	-	0.467829
Selenomonas sp. oral taxon 126	Neisseria meningitidis	0	-	0.685564
Selenomonas sp. oral taxon 920	Neisseria meningitidis	0.002	-	0.653881
Selenomonas timonae	Neisseria meningitidis	0	-	0.697893
Veillonella nakazawae	Neisseria meningitidis	0.026	+	0.392786
Veillonella sp. S12025-13	Neisseria meningitidis	0.044	+	0.350049
Fusobacterium nucleatum	Neisseria meningitidis	0	-	0.772001
Fusobacterium pseudoperiodonticum	Neisseria meningitidis	0	+	0.658717
Leptotrichia buccalis	Neisseria meningitidis	0.012	-	0.639791
Leptotrichia hofstadii	Neisseria meningitidis	0.004	-	0.56649
Leptotrichia trevisanii	Neisseria meningitidis	0	-	0.653783
Morococcus cerebrosus	Neisseria meningitidis	0	+	0.900798
Neisseria cinerea	Neisseria meningitidis	0	+	0.990885
Neisseria elongata	Neisseria meningitidis	0.002	+	0.741161
Neisseria flavescens	Neisseria meningitidis	0	+	0.966448
Neisseria gonorrhoeae	Neisseria meningitidis	0	+	0.98796
Neisseria lactamica	Neisseria meningitidis	0	+	0.980246
Neisseria macacae	Neisseria meningitidis	0.002	+	0.668352
Actinomyces naeslundii	Neisseria mucosa	0.046	-	0.305032
Actinomyces sp. oral taxon 414	Neisseria mucosa	0.002	-	0.513689
Schaalia odontolytica	Neisseria mucosa	0.012	+	0.495402
Porphyromonas endodontalis	Neisseria mucosa	0.034	-	0.373339
Porphyromonas sp. oral taxon 275	Neisseria mucosa	0.016	+	0.595608
Prevotella dentalis	Neisseria mucosa	0.004	-	0.546683
Prevotella enoeca	Neisseria mucosa	0	-	0.448423
Prevotella fusca	Neisseria mucosa	0	-	0.509826
Prevotella intermedia	Neisseria mucosa	0	-	0.610778
Prevotella multiformis	Neisseria mucosa	0.006	-	0.632991
Prevotella nigrescens	Neisseria mucosa	0.016	-	0.562298
Prevotella oris	Neisseria mucosa	0.004	-	0.612701
Prevotella sp. oral taxon 299	Neisseria mucosa	0.018	+	0.515695
Prevotella sp. oral taxon 475	Neisseria mucosa	0.016	-	0.533365
Prevotella veroralis	Neisseria mucosa	0.02	-	0.489696
Tannerella forsythia	Neisseria mucosa	0.006	-	0.46164
Tannerella serpentiformis	Neisseria mucosa	0.006	-	0.700807
Capnocytophaga endodontalis	Neisseria mucosa	0.042	-	0.538466
Capnocytophaga ochracea	Neisseria mucosa	0	-	0.713656
Granulicatella adiacens	Neisseria mucosa	0	+	0.648717
Streptococcus ilei	Neisseria mucosa	0.028	+	0.588265
Streptococcus infantis	Neisseria mucosa	0	+	0.818796
Streptococcus rubneri	Neisseria mucosa	0.006	+	0.734261
Streptococcus sp. oral taxon 061	Neisseria mucosa	0	+	0.881405
Streptococcus sp. oral taxon 431	Neisseria mucosa	0.002	+	0.78689
Filifactor alocis	Neisseria mucosa	0.012	-	0.452217
Selenomonas sp. oral taxon 126	Neisseria mucosa	0	-	0.758058
Selenomonas sp. oral taxon 920	Neisseria mucosa	0	-	0.731676
Selenomonas sputigena	Neisseria mucosa	0.002	-	0.727894
Selenomonas timonae	Neisseria mucosa	0	-	0.765617
Veillonella nakazawae	Neisseria mucosa	0.016	+	0.34928
Veillonella sp. S12025-13	Neisseria mucosa	0.026	+	0.289087
Fusobacterium hwasookii	Neisseria mucosa	0.032	-	0.3215
Fusobacterium nucleatum	Neisseria mucosa	0	-	0.698536
Fusobacterium pseudoperiodonticum	Neisseria mucosa	0.002	+	0.584779
Leptotrichia buccalis	Neisseria mucosa	0.002	-	0.719601
Leptotrichia hofstadii	Neisseria mucosa	0.008	-	0.551919
Leptotrichia trevisanii	Neisseria mucosa	0	-	0.643923
Morococcus cerebrosus	Neisseria mucosa	0	+	0.78638
Neisseria cinerea	Neisseria mucosa	0	+	0.9166
Neisseria elongata	Neisseria mucosa	0.018	+	0.563519
Neisseria flavescens	Neisseria mucosa	0	+	0.923434
Neisseria gonorrhoeae	Neisseria mucosa	0	+	0.917155
Neisseria lactamica	Neisseria mucosa	0	+	0.95138
Neisseria macacae	Neisseria mucosa	0.048	+	0.453189
Neisseria meningitidis	Neisseria mucosa	0	+	0.916512
Actinomyces naeslundii	Neisseria perflava	0	-	0.511239
Actinomyces oris	Neisseria perflava	0.028	-	0.427057
Actinomyces sp. oral taxon 414	Neisseria perflava	0.004	-	0.550959
Actinomyces viscosus	Neisseria perflava	0.032	-	0.444674
Arachnia propionica	Neisseria perflava	0.022	-	0.408894
Porphyromonas sp. oral taxon 275	Neisseria perflava	0.004	+	0.700632
Prevotella dentalis	Neisseria perflava	0.002	-	0.469733
Prevotella enoeca	Neisseria perflava	0.008	-	0.392066
Prevotella fusca	Neisseria perflava	0.006	-	0.479208
Prevotella intermedia	Neisseria perflava	0.004	-	0.499341
Prevotella sp. oral taxon 299	Neisseria perflava	0.008	+	0.5422
Tannerella forsythia	Neisseria perflava	0.002	-	0.532114
Tannerella serpentiformis	Neisseria perflava	0.01	-	0.680782
Capnocytophaga ochracea	Neisseria perflava	0	-	0.765598
Granulicatella adiacens	Neisseria perflava	0	+	0.517615
Streptococcus infantis	Neisseria perflava	0	+	0.633652
Streptococcus sp. oral taxon 061	Neisseria perflava	0	+	0.786391
Streptococcus sp. oral taxon 431	Neisseria perflava	0.012	+	0.690689
Filifactor alocis	Neisseria perflava	0.008	-	0.473095
Selenomonas sp. oral taxon 126	Neisseria perflava	0	-	0.69172
Selenomonas sp. oral taxon 920	Neisseria perflava	0.002	-	0.666479
Selenomonas sputigena	Neisseria perflava	0.034	-	0.654655
Selenomonas timonae	Neisseria perflava	0	-	0.688243
Veillonella dispar	Neisseria perflava	0.04	+	0.28397
Veillonella nakazawae	Neisseria perflava	0.03	+	0.370849
Veillonella sp. S12025-13	Neisseria perflava	0.026	+	0.334691
Fusobacterium nucleatum	Neisseria perflava	0.002	-	0.6782
Fusobacterium pseudoperiodonticum	Neisseria perflava	0.006	+	0.712177
Leptotrichia buccalis	Neisseria perflava	0.006	-	0.632845
Leptotrichia hofstadii	Neisseria perflava	0	-	0.635681
Leptotrichia trevisanii	Neisseria perflava	0	-	0.693323
Kingella oralis	Neisseria perflava	0.002	-	0.459637
Morococcus cerebrosus	Neisseria perflava	0	+	0.844584
Neisseria cinerea	Neisseria perflava	0	+	0.950208
Neisseria elongata	Neisseria perflava	0.004	+	0.659076
Neisseria flavescens	Neisseria perflava	0	+	0.975959
Neisseria gonorrhoeae	Neisseria perflava	0	+	0.923585
Neisseria lactamica	Neisseria perflava	0	+	0.907103
Neisseria macacae	Neisseria perflava	0	+	0.574499
Neisseria meningitidis	Neisseria perflava	0	+	0.924141
Neisseria mucosa	Neisseria perflava	0	+	0.917433
Actinomyces sp. oral taxon 414	Neisseria sicca	0.016	-	0.490561
Rothia aeria	Neisseria sicca	0.002	+	0.525799
Arachnia propionica	Neisseria sicca	0.04	-	0.443042
Porphyromonas sp. oral taxon 275	Neisseria sicca	0.012	+	0.526787
Prevotella fusca	Neisseria sicca	0.008	-	0.58398
Prevotella intermedia	Neisseria sicca	0.012	-	0.557601
Prevotella sp. oral taxon 475	Neisseria sicca	0.022	-	0.475566
Tannerella forsythia	Neisseria sicca	0.004	-	0.687518
Capnocytophaga ochracea	Neisseria sicca	0	-	0.706157
Streptococcus infantis	Neisseria sicca	0.002	+	0.514344
Streptococcus sp. oral taxon 061	Neisseria sicca	0.036	+	0.500719
Selenomonas sp. oral taxon 126	Neisseria sicca	0.006	-	0.585325
Selenomonas sp. oral taxon 920	Neisseria sicca	0.034	-	0.552295
Selenomonas timonae	Neisseria sicca	0.008	-	0.605646
Fusobacterium nucleatum	Neisseria sicca	0	-	0.790417
Fusobacterium pseudoperiodonticum	Neisseria sicca	0.002	+	0.593532
Leptotrichia buccalis	Neisseria sicca	0.022	-	0.556813
Leptotrichia hofstadii	Neisseria sicca	0.02	-	0.524796
Leptotrichia trevisanii	Neisseria sicca	0	-	0.575412
Eikenella corrodens	Neisseria sicca	0.034	+	0.493303
Kingella denitrificans	Neisseria sicca	0.032	+	0.417963
Morococcus cerebrosus	Neisseria sicca	0	+	0.911549
Neisseria cinerea	Neisseria sicca	0	+	0.901377
Neisseria elongata	Neisseria sicca	0.002	+	0.823325
Neisseria flavescens	Neisseria sicca	0	+	0.855487
Neisseria gonorrhoeae	Neisseria sicca	0	+	0.881679
Neisseria lactamica	Neisseria sicca	0	+	0.856444
Neisseria macacae	Neisseria sicca	0	+	0.905902
Neisseria meningitidis	Neisseria sicca	0	+	0.904504
Neisseria mucosa	Neisseria sicca	0	+	0.733735
Neisseria perflava	Neisseria sicca	0	+	0.828652
Actinomyces oris	Neisseria sp. KEM232	0.034	-	0.457647
Actinomyces sp. HMT 175	Neisseria sp. KEM232	0.03	-	0.478679
Actinomyces sp. oral taxon 414	Neisseria sp. KEM232	0.016	-	0.439469
Prevotella denticola	Neisseria sp. KEM232	0.03	-	0.507903
Capnocytophaga gingivalis	Neisseria sp. KEM232	0.028	+	0.501716
Capnocytophaga sp. FDAARGO737	Neisseria sp. KEM232	0.02	+	0.53353
Streptococcus australis	Neisseria sp. KEM232	0.032	+	0.508862
Streptococcus ilei	Neisseria sp. KEM232	0	+	0.493152
Streptococcus rubneri	Neisseria sp. KEM232	0.002	+	0.428507
Streptococcus sp. oral taxon 061	Neisseria sp. KEM232	0.036	+	0.504574
Streptococcus sp. oral taxon 431	Neisseria sp. KEM232	0.04	+	0.4598
Selenomonas sputigena	Neisseria sp. KEM232	0.038	-	0.359257
Rothia aeria	Neisseria sp. oral taxon 014	0.002	+	0.558682
Rothia dentocariosa	Neisseria sp. oral taxon 014	0.032	+	0.406962
Prevotella enoeca	Neisseria sp. oral taxon 014	0.042	+	0.452262
Nanosynbacter sp. HMT-352	Neisseria sp. oral taxon 014	0.004	-	0.457046
Streptococcus sp. HSISM1	Neisseria sp. oral taxon 014	0.044	+	0.347197
Streptococcus sp. LPB0220	Neisseria sp. oral taxon 014	0.034	+	0.382164
Lachnoanaerobaculum umeaense	Neisseria sp. oral taxon 014	0.016	-	0.4317
Actinomyces naeslundii	Neisseria subflava	0	-	0.51893
Actinomyces sp. oral taxon 414	Neisseria subflava	0	-	0.620606
Actinomyces viscosus	Neisseria subflava	0.03	-	0.450361
Arachnia propionica	Neisseria subflava	0.034	-	0.382416
Porphyromonas sp. oral taxon 275	Neisseria subflava	0	+	0.712811
Prevotella dentalis	Neisseria subflava	0.016	-	0.480848
Prevotella enoeca	Neisseria subflava	0.026	-	0.395883
Prevotella fusca	Neisseria subflava	0.046	-	0.456562
Prevotella intermedia	Neisseria subflava	0	-	0.525445
Prevotella sp. oral taxon 299	Neisseria subflava	0.004	+	0.513696
Tannerella forsythia	Neisseria subflava	0.002	-	0.52848
Tannerella serpentiformis	Neisseria subflava	0.02	-	0.591127
Capnocytophaga ochracea	Neisseria subflava	0	-	0.731479
Granulicatella adiacens	Neisseria subflava	0.026	+	0.472604
Streptococcus infantis	Neisseria subflava	0	+	0.680421
Streptococcus sp. oral taxon 061	Neisseria subflava	0	+	0.83891
Streptococcus sp. oral taxon 431	Neisseria subflava	0.008	+	0.759013
Filifactor alocis	Neisseria subflava	0.006	-	0.452646
Selenomonas sp. oral taxon 126	Neisseria subflava	0	-	0.697191
Selenomonas sp. oral taxon 920	Neisseria subflava	0	-	0.670047
Selenomonas timonae	Neisseria subflava	0	-	0.701147
Veillonella nakazawae	Neisseria subflava	0.032	+	0.38232
Veillonella sp. S12025-13	Neisseria subflava	0.04	+	0.344835
Fusobacterium nucleatum	Neisseria subflava	0.002	-	0.713141
Fusobacterium pseudoperiodonticum	Neisseria subflava	0.004	+	0.716097
Leptotrichia buccalis	Neisseria subflava	0.018	-	0.574289
Leptotrichia hofstadii	Neisseria subflava	0.008	-	0.608034
Leptotrichia trevisanii	Neisseria subflava	0	-	0.691746
Kingella oralis	Neisseria subflava	0.002	-	0.491876
Morococcus cerebrosus	Neisseria subflava	0	+	0.848575
Neisseria cinerea	Neisseria subflava	0	+	0.97713
Neisseria elongata	Neisseria subflava	0.008	+	0.680304
Neisseria flavescens	Neisseria subflava	0	+	0.994704
Neisseria gonorrhoeae	Neisseria subflava	0	+	0.953621
Neisseria lactamica	Neisseria subflava	0	+	0.927819
Neisseria macacae	Neisseria subflava	0.01	+	0.547149
Neisseria meningitidis	Neisseria subflava	0	+	0.960446
Neisseria mucosa	Neisseria subflava	0	+	0.901083
Neisseria perflava	Neisseria subflava	0	+	0.958678
Neisseria sicca	Neisseria subflava	0	+	0.836918
Rothia mucilaginosa	Desulfomicrobium orale	0.026	+	0.431177
Prevotella denticola	Desulfomicrobium orale	0.01	-	0.458121
Prevotella enoeca	Desulfomicrobium orale	0.012	-	0.37171
Prevotella fusca	Desulfomicrobium orale	0.026	-	0.371807
Prevotella intermedia	Desulfomicrobium orale	0.006	-	0.419734
Prevotella multiformis	Desulfomicrobium orale	0.006	-	0.5334
Prevotella nigrescens	Desulfomicrobium orale	0.002	-	0.541208
Prevotella oris	Desulfomicrobium orale	0	-	0.602739
Prevotella sp. oral taxon 475	Desulfomicrobium orale	0.026	-	0.455852
Prevotella veroralis	Desulfomicrobium orale	0	-	0.636891
Capnocytophaga ochracea	Desulfomicrobium orale	0.02	-	0.464764
Gemella sanguinis	Desulfomicrobium orale	0.002	+	0.689487
Granulicatella adiacens	Desulfomicrobium orale	0.038	+	0.441379
Streptococcus australis	Desulfomicrobium orale	0.004	+	0.590312
Streptococcus ilei	Desulfomicrobium orale	0.04	+	0.375255
Streptococcus infantis	Desulfomicrobium orale	0.008	+	0.647983
Streptococcus rubneri	Desulfomicrobium orale	0	+	0.556089
Streptococcus sp. oral taxon 061	Desulfomicrobium orale	0.002	+	0.738484
Streptococcus sp. oral taxon 431	Desulfomicrobium orale	0.002	+	0.733763
Selenomonas sp. oral taxon 126	Desulfomicrobium orale	0.002	-	0.636578
Selenomonas sp. oral taxon 136	Desulfomicrobium orale	0.048	-	0.474596
Selenomonas sp. oral taxon 920	Desulfomicrobium orale	0.002	-	0.662645
Selenomonas sputigena	Desulfomicrobium orale	0.002	-	0.565879
Selenomonas timonae	Desulfomicrobium orale	0.002	-	0.634085
Fusobacterium pseudoperiodonticum	Desulfomicrobium orale	0.034	+	0.38399
Leptotrichia sp. oral taxon 218	Desulfomicrobium orale	0.018	-	0.405819
Morococcus cerebrosus	Desulfomicrobium orale	0.032	+	0.393587
Neisseria cinerea	Desulfomicrobium orale	0.004	+	0.505333
Neisseria flavescens	Desulfomicrobium orale	0.004	+	0.493101
Neisseria gonorrhoeae	Desulfomicrobium orale	0.006	+	0.488686
Neisseria lactamica	Desulfomicrobium orale	0.004	+	0.574206
Neisseria meningitidis	Desulfomicrobium orale	0.004	+	0.519228
Neisseria mucosa	Desulfomicrobium orale	0.002	+	0.595923
Neisseria perflava	Desulfomicrobium orale	0.006	+	0.409058
Neisseria subflava	Desulfomicrobium orale	0.01	+	0.471277
Lancefieldella parvula	Campylobacter concisus	0.002	+	0.587763
Porphyromonas endodontalis	Campylobacter concisus	0.034	-	0.510086
Prevotella dentalis	Campylobacter concisus	0.014	-	0.489094
Prevotella jejuni	Campylobacter concisus	0.004	+	0.634806
Nanosynbacter sp. HMT-352	Campylobacter concisus	0.008	+	0.576429
Gemella sanguinis	Campylobacter concisus	0.046	-	0.493781
Streptococcus cristatus	Campylobacter concisus	0.04	-	0.526288
Streptococcus oralis	Campylobacter concisus	0.048	-	0.438177
Lachnoanaerobaculum umeaense	Campylobacter concisus	0.026	+	0.447977
Filifactor alocis	Campylobacter concisus	0	-	0.7305
Selenomonas sp. oral taxon 136	Campylobacter concisus	0	+	0.724406
Selenomonas sp. oral taxon 478	Campylobacter concisus	0	+	0.733705
Veillonella atypica	Campylobacter concisus	0.008	+	0.522049
Veillonella dispar	Campylobacter concisus	0.002	+	0.566742
Leptotrichia sp. oral taxon 218	Campylobacter concisus	0.036	+	0.582575
Leptotrichia trevisanii	Campylobacter concisus	0.038	-	0.527201
Actinomyces naeslundii	Campylobacter gracilis	0.04	+	0.521848
Actinomyces sp. oral taxon 414	Campylobacter gracilis	0.004	+	0.574615
Porphyromonas sp. oral taxon 275	Campylobacter gracilis	0	-	0.687018
Prevotella dentalis	Campylobacter gracilis	0.046	+	0.49753
Prevotella denticola	Campylobacter gracilis	0.022	+	0.512902
Prevotella intermedia	Campylobacter gracilis	0.044	+	0.461863
Prevotella nigrescens	Campylobacter gracilis	0.032	+	0.589493
Prevotella oris	Campylobacter gracilis	0.014	+	0.613694
Prevotella sp. oral taxon 299	Campylobacter gracilis	0.02	-	0.412907
Prevotella veroralis	Campylobacter gracilis	0	+	0.712605
Capnocytophaga ochracea	Campylobacter gracilis	0.002	+	0.575186
Streptococcus australis	Campylobacter gracilis	0.018	-	0.53714
Streptococcus infantis	Campylobacter gracilis	0.008	-	0.479616
Streptococcus sp. oral taxon 061	Campylobacter gracilis	0	-	0.690027
Streptococcus sp. oral taxon 431	Campylobacter gracilis	0	-	0.635559
Selenomonas sp. oral taxon 126	Campylobacter gracilis	0	+	0.707623
Selenomonas sp. oral taxon 920	Campylobacter gracilis	0	+	0.697988
Selenomonas sputigena	Campylobacter gracilis	0.004	+	0.638634
Selenomonas timonae	Campylobacter gracilis	0	+	0.708123
Fusobacterium nucleatum	Campylobacter gracilis	0.04	+	0.507024
Fusobacterium pseudoperiodonticum	Campylobacter gracilis	0.002	-	0.73767
Leptotrichia trevisanii	Campylobacter gracilis	0.026	+	0.372552
Leptotrichia wadei	Campylobacter gracilis	0.02	+	0.523231
Morococcus cerebrosus	Campylobacter gracilis	0	-	0.626472
Neisseria cinerea	Campylobacter gracilis	0	-	0.707315
Neisseria elongata	Campylobacter gracilis	0.006	-	0.5639
Neisseria flavescens	Campylobacter gracilis	0	-	0.706469
Neisseria gonorrhoeae	Campylobacter gracilis	0	-	0.72848
Neisseria lactamica	Campylobacter gracilis	0	-	0.6667
Neisseria macacae	Campylobacter gracilis	0.012	-	0.468343
Neisseria meningitidis	Campylobacter gracilis	0	-	0.688816
Neisseria mucosa	Campylobacter gracilis	0	-	0.608425
Neisseria perflava	Campylobacter gracilis	0	-	0.69234
Neisseria sicca	Campylobacter gracilis	0	-	0.678927
Neisseria sp. KEM232	Campylobacter gracilis	0.006	-	0.656693
Neisseria subflava	Campylobacter gracilis	0	-	0.722941
Desulfomicrobium orale	Campylobacter gracilis	0.002	-	0.487477
Prevotella enoeca	Campylobacter rectus	0	+	0.608267
Prevotella fusca	Campylobacter rectus	0	+	0.579663
Prevotella oris	Campylobacter rectus	0.006	+	0.33813
Prevotella sp. oral taxon 475	Campylobacter rectus	0	+	0.5407
Tannerella forsythia	Campylobacter rectus	0	+	0.653989
Capnocytophaga gingivalis	Campylobacter rectus	0.012	-	0.391616
Nanosynbacter sp. HMT-352	Campylobacter rectus	0.02	-	0.428986
Gemella sanguinis	Campylobacter rectus	0.048	+	0.32098
Filifactor alocis	Campylobacter rectus	0.014	+	0.57279
Selenomonas sp. oral taxon 136	Campylobacter rectus	0.038	-	0.436875
Selenomonas sp. oral taxon 478	Campylobacter rectus	0.034	-	0.486499
Fusobacterium nucleatum	Campylobacter rectus	0.024	+	0.469714
Leptotrichia sp. oral taxon 212	Campylobacter rectus	0.042	-	0.396037
Leptotrichia sp. oral taxon 218	Campylobacter rectus	0.032	-	0.545162
Leptotrichia sp. oral taxon 221	Campylobacter rectus	0.014	-	0.611681
Neisseria elongata	Campylobacter rectus	0	-	0.617978
Campylobacter concisus	Campylobacter rectus	0.008	-	0.524189
Actinomyces sp. HMT 175	Campylobacter showae	0.034	-	0.441901
Actinomyces sp. oral taxon 169	Campylobacter showae	0.022	-	0.436319
Schaalia odontolytica	Campylobacter showae	0.014	-	0.563518
Prevotella enoeca	Campylobacter showae	0.026	+	0.530598
Prevotella fusca	Campylobacter showae	0.002	+	0.676104
Prevotella histicola	Campylobacter showae	0.012	-	0.3626
Prevotella intermedia	Campylobacter showae	0.028	+	0.567517
Prevotella sp. oral taxon 475	Campylobacter showae	0.004	+	0.697078
Capnocytophaga sputigena	Campylobacter showae	0.04	+	0.390408
Streptococcus infantis	Campylobacter showae	0.026	-	0.550429
Fusobacterium hwasookii	Campylobacter showae	0.002	+	0.555073
Fusobacterium nucleatum	Campylobacter showae	0.018	+	0.583664
Leptotrichia buccalis	Campylobacter showae	0	+	0.653264
Leptotrichia sp. oral taxon 221	Campylobacter showae	0.032	-	0.528331
Neisseria elongata	Campylobacter showae	0.046	-	0.543554
Neisseria mucosa	Campylobacter showae	0.016	-	0.522234
Campylobacter rectus	Campylobacter showae	0.002	+	0.679969
Actinomyces naeslundii	Cardiobacterium hominis	0.006	+	0.729187
Actinomyces oris	Cardiobacterium hominis	0.032	+	0.444621
Actinomyces sp. HMT 175	Cardiobacterium hominis	0.046	+	0.482455
Actinomyces sp. oral taxon 169	Cardiobacterium hominis	0.004	+	0.682979
Actinomyces sp. oral taxon 171	Cardiobacterium hominis	0.02	+	0.493327
Actinomyces sp. oral taxon 414	Cardiobacterium hominis	0.008	+	0.611984
Actinomyces viscosus	Cardiobacterium hominis	0	+	0.811947
Arachnia propionica	Cardiobacterium hominis	0	+	0.771698
Arachnia rubra	Cardiobacterium hominis	0	+	0.739052
Porphyromonas sp. oral taxon 275	Cardiobacterium hominis	0.046	-	0.515204
Prevotella histicola	Cardiobacterium hominis	0.038	-	0.41559
Prevotella melaninogenica	Cardiobacterium hominis	0	-	0.775264
Prevotella sp. oral taxon 299	Cardiobacterium hominis	0.008	-	0.607047
Capnocytophaga endodontalis	Cardiobacterium hominis	0.03	+	0.43907
Capnocytophaga gingivalis	Cardiobacterium hominis	0.004	+	0.590993
Capnocytophaga ochracea	Cardiobacterium hominis	0.048	+	0.3761
Streptococcus sanguinis	Cardiobacterium hominis	0	+	0.683771
Veillonella nakazawae	Cardiobacterium hominis	0	-	0.664798
Veillonella parvula	Cardiobacterium hominis	0	-	0.784059
Veillonella sp. S12025-13	Cardiobacterium hominis	0.004	-	0.594092
Leptotrichia trevisanii	Cardiobacterium hominis	0.024	+	0.542713
Lautropia mirabilis	Cardiobacterium hominis	0	+	0.686872
Ottowia sp. oral taxon 894	Cardiobacterium hominis	0.006	+	0.57315
Eikenella corrodens	Cardiobacterium hominis	0.004	+	0.582471
Kingella denitrificans	Cardiobacterium hominis	0.002	+	0.595925
Kingella oralis	Cardiobacterium hominis	0.014	+	0.673426
Actinomyces naeslundii	Cardiobacterium sp. Marseille-Q4385	0	+	0.853964
Actinomyces oris	Cardiobacterium sp. Marseille-Q4385	0	+	0.715068
Actinomyces sp. HMT 175	Cardiobacterium sp. Marseille-Q4385	0	+	0.715624
Actinomyces sp. oral taxon 169	Cardiobacterium sp. Marseille-Q4385	0	+	0.795608
Actinomyces sp. oral taxon 171	Cardiobacterium sp. Marseille-Q4385	0.01	+	0.572249
Actinomyces sp. oral taxon 414	Cardiobacterium sp. Marseille-Q4385	0.002	+	0.666579
Actinomyces viscosus	Cardiobacterium sp. Marseille-Q4385	0	+	0.824936
Corynebacterium matruchotii	Cardiobacterium sp. Marseille-Q4385	0.008	+	0.548787
Rothia dentocariosa	Cardiobacterium sp. Marseille-Q4385	0.04	+	0.477169
Arachnia propionica	Cardiobacterium sp. Marseille-Q4385	0.002	+	0.73401
Arachnia rubra	Cardiobacterium sp. Marseille-Q4385	0.04	+	0.502078
Porphyromonas sp. oral taxon 275	Cardiobacterium sp. Marseille-Q4385	0	-	0.82336
Prevotella melaninogenica	Cardiobacterium sp. Marseille-Q4385	0	-	0.663687
Prevotella sp. oral taxon 299	Cardiobacterium sp. Marseille-Q4385	0	-	0.681598
Capnocytophaga endodontalis	Cardiobacterium sp. Marseille-Q4385	0.038	+	0.447654
Capnocytophaga ochracea	Cardiobacterium sp. Marseille-Q4385	0	+	0.597652
Granulicatella adiacens	Cardiobacterium sp. Marseille-Q4385	0.01	-	0.406488
Streptococcus gordonii	Cardiobacterium sp. Marseille-Q4385	0.046	+	0.450508
Streptococcus sp. oral taxon 061	Cardiobacterium sp. Marseille-Q4385	0.046	-	0.504253
Veillonella nakazawae	Cardiobacterium sp. Marseille-Q4385	0.008	-	0.492759
Veillonella sp. S12025-13	Cardiobacterium sp. Marseille-Q4385	0.018	-	0.461391
Fusobacterium pseudoperiodonticum	Cardiobacterium sp. Marseille-Q4385	0.032	-	0.621016
Leptotrichia buccalis	Cardiobacterium sp. Marseille-Q4385	0.044	+	0.384372
Leptotrichia hofstadii	Cardiobacterium sp. Marseille-Q4385	0.038	+	0.505161
Leptotrichia trevisanii	Cardiobacterium sp. Marseille-Q4385	0	+	0.694197
Lautropia mirabilis	Cardiobacterium sp. Marseille-Q4385	0.008	+	0.463303
Ottowia sp. oral taxon 894	Cardiobacterium sp. Marseille-Q4385	0.016	+	0.509075
Kingella oralis	Cardiobacterium sp. Marseille-Q4385	0	+	0.895252
Morococcus cerebrosus	Cardiobacterium sp. Marseille-Q4385	0.02	-	0.509253
Neisseria cinerea	Cardiobacterium sp. Marseille-Q4385	0.01	-	0.496943
Neisseria flavescens	Cardiobacterium sp. Marseille-Q4385	0.012	-	0.544684
Neisseria gonorrhoeae	Cardiobacterium sp. Marseille-Q4385	0.012	-	0.499279
Neisseria meningitidis	Cardiobacterium sp. Marseille-Q4385	0.032	-	0.455307
Neisseria mucosa	Cardiobacterium sp. Marseille-Q4385	0.042	-	0.447275
Neisseria perflava	Cardiobacterium sp. Marseille-Q4385	0.002	-	0.592142
Neisseria subflava	Cardiobacterium sp. Marseille-Q4385	0.008	-	0.585322
Campylobacter gracilis	Cardiobacterium sp. Marseille-Q4385	0.046	+	0.482713
Cardiobacterium hominis	Cardiobacterium sp. Marseille-Q4385	0.002	+	0.788638
Schaalia odontolytica	Aggregatibacter aphrophilus	0.008	-	0.560679
Porphyromonas endodontalis	Aggregatibacter aphrophilus	0	+	0.658662
Prevotella jejuni	Aggregatibacter aphrophilus	0.01	-	0.548063
Prevotella multiformis	Aggregatibacter aphrophilus	0.036	-	0.373887
Filifactor alocis	Aggregatibacter aphrophilus	0	+	0.604043
Selenomonas sp. oral taxon 136	Aggregatibacter aphrophilus	0.01	-	0.494879
Selenomonas sp. oral taxon 478	Aggregatibacter aphrophilus	0.01	-	0.502368
Parvimonas micra	Aggregatibacter aphrophilus	0.03	+	0.514749
Fusobacterium nucleatum	Aggregatibacter aphrophilus	0.038	+	0.404044
Campylobacter concisus	Aggregatibacter aphrophilus	0.03	-	0.462422
Porphyromonas endodontalis	Aggregatibacter sp. 2125159857	0.01	+	0.595572
Streptococcus salivarius	Aggregatibacter sp. 2125159857	0.042	-	0.528771
Aggregatibacter aphrophilus	Aggregatibacter sp. 2125159857	0	+	0.576416
Actinomyces sp. oral taxon 169	Aggregatibacter sp. Marseille-P9115	0.03	-	0.459904
Actinomyces sp. oral taxon 171	Aggregatibacter sp. Marseille-P9115	0.002	-	0.553191
Schaalia odontolytica	Aggregatibacter sp. Marseille-P9115	0.042	-	0.488669
Porphyromonas endodontalis	Aggregatibacter sp. Marseille-P9115	0.004	+	0.641715
Streptococcus gordonii	Aggregatibacter sp. Marseille-P9115	0.046	-	0.419865
Streptococcus salivarius	Aggregatibacter sp. Marseille-P9115	0.002	-	0.714737
Selenomonas sp. oral taxon 136	Aggregatibacter sp. Marseille-P9115	0.014	-	0.440883
Selenomonas sp. oral taxon 478	Aggregatibacter sp. Marseille-P9115	0.014	-	0.445965
Kingella oralis	Aggregatibacter sp. Marseille-P9115	0.04	-	0.418938
Aggregatibacter aphrophilus	Aggregatibacter sp. Marseille-P9115	0	+	0.652761
Aggregatibacter sp. 2125159857	Aggregatibacter sp. Marseille-P9115	0	+	0.870267
Actinomyces naeslundii	Haemophilus haemolyticus	0.018	-	0.404335
Actinomyces sp. oral taxon 171	Haemophilus haemolyticus	0.038	-	0.361709
Actinomyces sp. oral taxon 414	Haemophilus haemolyticus	0.024	-	0.502165
Actinomyces viscosus	Haemophilus haemolyticus	0	-	0.597945
Arachnia propionica	Haemophilus haemolyticus	0.018	-	0.463764
Porphyromonas sp. oral taxon 275	Haemophilus haemolyticus	0	+	0.678592
Prevotella melaninogenica	Haemophilus haemolyticus	0.042	+	0.314513
Prevotella sp. oral taxon 299	Haemophilus haemolyticus	0.006	+	0.558121
Capnocytophaga endodontalis	Haemophilus haemolyticus	0	-	0.703603
Capnocytophaga gingivalis	Haemophilus haemolyticus	0.026	-	0.333838
Capnocytophaga sputigena	Haemophilus haemolyticus	0.018	-	0.312166
Streptococcus sp. oral taxon 061	Haemophilus haemolyticus	0.048	+	0.646714
Streptococcus sp. oral taxon 431	Haemophilus haemolyticus	0.004	+	0.763805
Selenomonas sp. oral taxon 126	Haemophilus haemolyticus	0.032	-	0.604942
Selenomonas sp. oral taxon 136	Haemophilus haemolyticus	0.002	-	0.638016
Selenomonas sp. oral taxon 478	Haemophilus haemolyticus	0.004	-	0.607717
Selenomonas sp. oral taxon 920	Haemophilus haemolyticus	0.008	-	0.705563
Selenomonas timonae	Haemophilus haemolyticus	0.02	-	0.647164
Veillonella nakazawae	Haemophilus haemolyticus	0.032	+	0.36827
Fusobacterium pseudoperiodonticum	Haemophilus haemolyticus	0.032	+	0.516283
Ottowia sp. oral taxon 894	Haemophilus haemolyticus	0.008	-	0.617917
Desulfomicrobium orale	Haemophilus haemolyticus	0.026	+	0.46187
Cardiobacterium hominis	Haemophilus haemolyticus	0.008	-	0.455216
Cardiobacterium sp. Marseille-Q4385	Haemophilus haemolyticus	0.006	-	0.579233
Aggregatibacter aphrophilus	Haemophilus haemolyticus	0.026	+	0.410578
Aggregatibacter sp. Marseille-P9115	Haemophilus haemolyticus	0.02	+	0.607121
Actinomyces naeslundii	Haemophilus influenzae	0.006	-	0.48865
Actinomyces oris	Haemophilus influenzae	0.004	-	0.523659
Actinomyces sp. HMT 175	Haemophilus influenzae	0.018	-	0.357115
Actinomyces sp. oral taxon 169	Haemophilus influenzae	0.01	-	0.33932
Actinomyces sp. oral taxon 171	Haemophilus influenzae	0	-	0.471505
Actinomyces sp. oral taxon 414	Haemophilus influenzae	0	-	0.606438
Actinomyces viscosus	Haemophilus influenzae	0	-	0.636543
Corynebacterium matruchotii	Haemophilus influenzae	0.002	-	0.528031
Arachnia propionica	Haemophilus influenzae	0.01	-	0.442571
Porphyromonas sp. oral taxon 275	Haemophilus influenzae	0.002	+	0.651211
Prevotella melaninogenica	Haemophilus influenzae	0.012	+	0.370891
Prevotella sp. oral taxon 299	Haemophilus influenzae	0.002	+	0.613925
Capnocytophaga endodontalis	Haemophilus influenzae	0	-	0.735655
Capnocytophaga gingivalis	Haemophilus influenzae	0.008	-	0.341922
Capnocytophaga ochracea	Haemophilus influenzae	0.01	-	0.624204
Capnocytophaga sputigena	Haemophilus influenzae	0.008	-	0.345936
Streptococcus rubneri	Haemophilus influenzae	0.014	+	0.643326
Streptococcus sp. oral taxon 061	Haemophilus influenzae	0.04	+	0.67056
Streptococcus sp. oral taxon 431	Haemophilus influenzae	0.018	+	0.718223
Selenomonas sp. oral taxon 136	Haemophilus influenzae	0.034	-	0.564552
Selenomonas sp. oral taxon 478	Haemophilus influenzae	0.048	-	0.525871
Selenomonas sp. oral taxon 920	Haemophilus influenzae	0.022	-	0.675332
Selenomonas timonae	Haemophilus influenzae	0.038	-	0.607561
Veillonella nakazawae	Haemophilus influenzae	0	+	0.473481
Veillonella sp. S12025-13	Haemophilus influenzae	0.008	+	0.373632
Fusobacterium pseudoperiodonticum	Haemophilus influenzae	0.01	+	0.521764
Ottowia sp. oral taxon 894	Haemophilus influenzae	0.006	-	0.561725
Kingella oralis	Haemophilus influenzae	0.008	-	0.415391
Morococcus cerebrosus	Haemophilus influenzae	0.038	+	0.600651
Desulfomicrobium orale	Haemophilus influenzae	0.02	+	0.49414
Cardiobacterium hominis	Haemophilus influenzae	0.01	-	0.389331
Cardiobacterium sp. Marseille-Q4385	Haemophilus influenzae	0.002	-	0.545991
Haemophilus haemolyticus	Haemophilus influenzae	0	+	0.945587
Actinomyces naeslundii	Haemophilus parahaemolyticus	0.01	-	0.395461
Actinomyces oris	Haemophilus parahaemolyticus	0	-	0.627281
Actinomyces sp. HMT 175	Haemophilus parahaemolyticus	0	-	0.532662
Actinomyces sp. oral taxon 169	Haemophilus parahaemolyticus	0.004	-	0.422481
Actinomyces sp. oral taxon 171	Haemophilus parahaemolyticus	0.026	-	0.38282
Actinomyces sp. oral taxon 414	Haemophilus parahaemolyticus	0.026	-	0.441942
Actinomyces viscosus	Haemophilus parahaemolyticus	0.002	-	0.537173
Corynebacterium matruchotii	Haemophilus parahaemolyticus	0.014	-	0.543102
Porphyromonas sp. oral taxon 275	Haemophilus parahaemolyticus	0.004	+	0.582784
Prevotella melaninogenica	Haemophilus parahaemolyticus	0.034	+	0.343567
Streptococcus sp. oral taxon 431	Haemophilus parahaemolyticus	0.008	+	0.687754
Fusobacterium pseudoperiodonticum	Haemophilus parahaemolyticus	0.028	+	0.414219
Leptotrichia sp. oral taxon 218	Haemophilus parahaemolyticus	0.012	-	0.449839
Leptotrichia wadei	Haemophilus parahaemolyticus	0.006	-	0.554123
Kingella oralis	Haemophilus parahaemolyticus	0.01	-	0.413805
Cardiobacterium sp. Marseille-Q4385	Haemophilus parahaemolyticus	0	-	0.475592
Haemophilus haemolyticus	Haemophilus parahaemolyticus	0.004	+	0.738911
Haemophilus influenzae	Haemophilus parahaemolyticus	0.004	+	0.732714
Actinomyces naeslundii	Haemophilus parainfluenzae	0.022	-	0.465522
Actinomyces oris	Haemophilus parainfluenzae	0.002	-	0.569882
Actinomyces sp. HMT 175	Haemophilus parainfluenzae	0.026	-	0.412399
Actinomyces sp. oral taxon 414	Haemophilus parainfluenzae	0.044	-	0.440718
Actinomyces viscosus	Haemophilus parainfluenzae	0.002	-	0.510556
Corynebacterium matruchotii	Haemophilus parainfluenzae	0.034	-	0.484786
Porphyromonas sp. oral taxon 275	Haemophilus parainfluenzae	0.036	+	0.602569
Prevotella sp. oral taxon 299	Haemophilus parainfluenzae	0.012	+	0.59677
Tannerella serpentiformis	Haemophilus parainfluenzae	0.036	-	0.585743
Granulicatella adiacens	Haemophilus parainfluenzae	0.012	+	0.524149
Streptococcus ilei	Haemophilus parainfluenzae	0.012	+	0.654661
Streptococcus rubneri	Haemophilus parainfluenzae	0	+	0.754318
Streptococcus sp. oral taxon 061	Haemophilus parainfluenzae	0.022	+	0.664778
Veillonella nakazawae	Haemophilus parainfluenzae	0.006	+	0.37925
Veillonella sp. S12025-13	Haemophilus parainfluenzae	0.024	+	0.316132
Fusobacterium pseudoperiodonticum	Haemophilus parainfluenzae	0.03	+	0.575101
Leptotrichia sp. oral taxon 218	Haemophilus parainfluenzae	0.012	-	0.35753
Leptotrichia sp. oral taxon 498	Haemophilus parainfluenzae	0.012	-	0.614376
Leptotrichia wadei	Haemophilus parainfluenzae	0.038	-	0.464611
Neisseria perflava	Haemophilus parainfluenzae	0.042	+	0.733534
Haemophilus haemolyticus	Haemophilus parainfluenzae	0.006	+	0.753168
Haemophilus influenzae	Haemophilus parainfluenzae	0	+	0.855324
Haemophilus parahaemolyticus	Haemophilus parainfluenzae	0.002	+	0.700354
Schaalia odontolytica	Treponema denticola	0.012	-	0.646292
Porphyromonas endodontalis	Treponema denticola	0	+	0.751591
Prevotella dentalis	Treponema denticola	0.004	+	0.644204
Prevotella enoeca	Treponema denticola	0	+	0.585653
Prevotella fusca	Treponema denticola	0	+	0.646772
Prevotella intermedia	Treponema denticola	0	+	0.814878
Prevotella oris	Treponema denticola	0.026	+	0.420486
Prevotella sp. oral taxon 475	Treponema denticola	0.016	+	0.506676
Tannerella forsythia	Treponema denticola	0	+	0.838295
Streptococcus infantis	Treponema denticola	0.002	-	0.574245
Filifactor alocis	Treponema denticola	0	+	0.744316
Fusobacterium nucleatum	Treponema denticola	0	+	0.77456
Eikenella corrodens	Treponema denticola	0.048	-	0.483481
Kingella denitrificans	Treponema denticola	0.018	-	0.54935
Morococcus cerebrosus	Treponema denticola	0.014	-	0.532409
Neisseria cinerea	Treponema denticola	0.01	-	0.466387
Neisseria elongata	Treponema denticola	0	-	0.712664
Neisseria flavescens	Treponema denticola	0.02	-	0.427922
Neisseria gonorrhoeae	Treponema denticola	0.008	-	0.542984
Neisseria lactamica	Treponema denticola	0.004	-	0.550159
Neisseria meningitidis	Treponema denticola	0.006	-	0.536285
Neisseria mucosa	Treponema denticola	0.002	-	0.479917
Neisseria perflava	Treponema denticola	0.02	-	0.421682
Neisseria sicca	Treponema denticola	0.01	-	0.581975
Neisseria subflava	Treponema denticola	0.02	-	0.442655
Campylobacter rectus	Treponema denticola	0	+	0.612885
Campylobacter showae	Treponema denticola	0.004	+	0.642165
Schaalia odontolytica	Treponema medium	0.002	-	0.800742
Rothia mucilaginosa	Treponema medium	0.022	-	0.531624
Lancefieldella parvula	Treponema medium	0.046	-	0.302868
Bacteroides heparinolyticus	Treponema medium	0.024	+	0.47694
Porphyromonas endodontalis	Treponema medium	0	+	0.853824
Prevotella dentalis	Treponema medium	0	+	0.666423
Prevotella enoeca	Treponema medium	0	+	0.575594
Prevotella fusca	Treponema medium	0.002	+	0.582831
Prevotella intermedia	Treponema medium	0	+	0.745348
Prevotella oris	Treponema medium	0.006	+	0.475506
Prevotella sp. oral taxon 475	Treponema medium	0.034	+	0.473124
Tannerella forsythia	Treponema medium	0.006	+	0.557756
Granulicatella adiacens	Treponema medium	0.038	-	0.482991
Streptococcus infantis	Treponema medium	0	-	0.742689
Filifactor alocis	Treponema medium	0.002	+	0.727596
Selenomonas sp. oral taxon 126	Treponema medium	0.04	+	0.412426
Parvimonas micra	Treponema medium	0.04	+	0.634286
Fusobacterium hwasookii	Treponema medium	0.002	+	0.671203
Fusobacterium nucleatum	Treponema medium	0	+	0.725625
Leptotrichia buccalis	Treponema medium	0.014	+	0.558684
Morococcus cerebrosus	Treponema medium	0.016	-	0.420601
Neisseria cinerea	Treponema medium	0.006	-	0.457619
Neisseria elongata	Treponema medium	0.018	-	0.467925
Neisseria flavescens	Treponema medium	0.012	-	0.417985
Neisseria gonorrhoeae	Treponema medium	0.004	-	0.503945
Neisseria lactamica	Treponema medium	0.002	-	0.564487
Neisseria meningitidis	Treponema medium	0.002	-	0.514132
Neisseria mucosa	Treponema medium	0	-	0.605421
Neisseria perflava	Treponema medium	0.028	-	0.415218
Neisseria sicca	Treponema medium	0.012	-	0.425781
Neisseria subflava	Treponema medium	0.014	-	0.426221
Campylobacter rectus	Treponema medium	0.032	+	0.411012
Campylobacter showae	Treponema medium	0	+	0.641362
Treponema denticola	Treponema medium	0	+	0.82739
Actinomyces sp. oral taxon 414	Treponema socranskii	0.022	+	0.445899
Porphyromonas endodontalis	Treponema socranskii	0.01	+	0.502868
Prevotella dentalis	Treponema socranskii	0.008	+	0.578496
Prevotella enoeca	Treponema socranskii	0.006	+	0.574246
Prevotella fusca	Treponema socranskii	0	+	0.698756
Prevotella intermedia	Treponema socranskii	0	+	0.757197
Prevotella nigrescens	Treponema socranskii	0.026	+	0.618066
Prevotella oris	Treponema socranskii	0.008	+	0.642855
Prevotella sp. oral taxon 475	Treponema socranskii	0.01	+	0.561844
Tannerella forsythia	Treponema socranskii	0.018	+	0.697632
Capnocytophaga ochracea	Treponema socranskii	0	+	0.676256
Granulicatella adiacens	Treponema socranskii	0.03	-	0.43487
Streptococcus infantis	Treponema socranskii	0	-	0.736469
Streptococcus sp. oral taxon 061	Treponema socranskii	0	-	0.70326
Streptococcus sp. oral taxon 431	Treponema socranskii	0.012	-	0.568019
Filifactor alocis	Treponema socranskii	0.024	+	0.529899
Selenomonas sp. oral taxon 126	Treponema socranskii	0	+	0.651908
Selenomonas sp. oral taxon 920	Treponema socranskii	0	+	0.581158
Selenomonas sputigena	Treponema socranskii	0.018	+	0.552454
Selenomonas timonae	Treponema socranskii	0	+	0.622553
Fusobacterium nucleatum	Treponema socranskii	0	+	0.823396
Fusobacterium pseudoperiodonticum	Treponema socranskii	0.046	-	0.511649
Leptotrichia buccalis	Treponema socranskii	0.044	+	0.467909
Leptotrichia trevisanii	Treponema socranskii	0.004	+	0.491986
Morococcus cerebrosus	Treponema socranskii	0	-	0.817137
Neisseria cinerea	Treponema socranskii	0	-	0.811401
Neisseria elongata	Treponema socranskii	0.002	-	0.733741
Neisseria flavescens	Treponema socranskii	0	-	0.795425
Neisseria gonorrhoeae	Treponema socranskii	0	-	0.836399
Neisseria lactamica	Treponema socranskii	0	-	0.856543
Neisseria macacae	Treponema socranskii	0.002	-	0.608897
Neisseria meningitidis	Treponema socranskii	0	-	0.842821
Neisseria mucosa	Treponema socranskii	0	-	0.791827
Neisseria perflava	Treponema socranskii	0	-	0.766842
Neisseria sicca	Treponema socranskii	0	-	0.821913
Neisseria subflava	Treponema socranskii	0	-	0.809859
Desulfomicrobium orale	Treponema socranskii	0.004	-	0.503768
Campylobacter gracilis	Treponema socranskii	0	+	0.7447
Treponema denticola	Treponema socranskii	0	+	0.756751
Treponema medium	Treponema socranskii	0	+	0.67502
Schaalia odontolytica	Treponema sp. OMZ 838	0	-	0.814798
Rothia mucilaginosa	Treponema sp. OMZ 838	0.008	-	0.592927
Lancefieldella parvula	Treponema sp. OMZ 838	0.046	-	0.359153
Porphyromonas endodontalis	Treponema sp. OMZ 838	0	+	0.847758
Prevotella dentalis	Treponema sp. OMZ 838	0.01	+	0.559683
Prevotella enoeca	Treponema sp. OMZ 838	0.002	+	0.569076
Prevotella fusca	Treponema sp. OMZ 838	0.002	+	0.541955
Prevotella intermedia	Treponema sp. OMZ 838	0	+	0.709893
Tannerella forsythia	Treponema sp. OMZ 838	0.01	+	0.534698
Capnocytophaga ochracea	Treponema sp. OMZ 838	0.03	+	0.488758
Streptococcus infantis	Treponema sp. OMZ 838	0	-	0.692883
Filifactor alocis	Treponema sp. OMZ 838	0	+	0.70354
Veillonella atypica	Treponema sp. OMZ 838	0.038	-	0.442419
Parvimonas micra	Treponema sp. OMZ 838	0.03	+	0.648496
Fusobacterium hwasookii	Treponema sp. OMZ 838	0	+	0.766992
Fusobacterium nucleatum	Treponema sp. OMZ 838	0	+	0.763005
Leptotrichia buccalis	Treponema sp. OMZ 838	0.012	+	0.594194
Morococcus cerebrosus	Treponema sp. OMZ 838	0.004	-	0.438965
Neisseria cinerea	Treponema sp. OMZ 838	0.01	-	0.433483
Neisseria elongata	Treponema sp. OMZ 838	0.004	-	0.541221
Neisseria flavescens	Treponema sp. OMZ 838	0.024	-	0.392023
Neisseria gonorrhoeae	Treponema sp. OMZ 838	0.008	-	0.485497
Neisseria lactamica	Treponema sp. OMZ 838	0.002	-	0.519986
Neisseria meningitidis	Treponema sp. OMZ 838	0.006	-	0.485268
Neisseria mucosa	Treponema sp. OMZ 838	0	-	0.562867
Neisseria perflava	Treponema sp. OMZ 838	0.036	-	0.397128
Neisseria sicca	Treponema sp. OMZ 838	0.002	-	0.442819
Neisseria subflava	Treponema sp. OMZ 838	0.026	-	0.399163
Campylobacter rectus	Treponema sp. OMZ 838	0.016	+	0.426786
Campylobacter showae	Treponema sp. OMZ 838	0	+	0.663422
Aggregatibacter aphrophilus	Treponema sp. OMZ 838	0.008	+	0.537269
Treponema denticola	Treponema sp. OMZ 838	0	+	0.804694
Treponema medium	Treponema sp. OMZ 838	0	+	0.97404
Treponema socranskii	Treponema sp. OMZ 838	0	+	0.638674
Schaalia odontolytica	Treponema vincentii	0	-	0.827619
Rothia mucilaginosa	Treponema vincentii	0.002	-	0.631547
Porphyromonas endodontalis	Treponema vincentii	0	+	0.81947
Prevotella dentalis	Treponema vincentii	0.002	+	0.576782
Prevotella enoeca	Treponema vincentii	0	+	0.611314
Prevotella fusca	Treponema vincentii	0	+	0.633396
Prevotella intermedia	Treponema vincentii	0	+	0.784308
Prevotella oris	Treponema vincentii	0.022	+	0.490544
Prevotella sp. oral taxon 475	Treponema vincentii	0.01	+	0.596801
Tannerella forsythia	Treponema vincentii	0	+	0.621775
Capnocytophaga ochracea	Treponema vincentii	0.012	+	0.536738
Granulicatella adiacens	Treponema vincentii	0.042	-	0.463337
Streptococcus infantis	Treponema vincentii	0	-	0.71674
Filifactor alocis	Treponema vincentii	0	+	0.690017
Selenomonas sp. oral taxon 126	Treponema vincentii	0.038	+	0.411599
Parvimonas micra	Treponema vincentii	0.034	+	0.646532
Fusobacterium hwasookii	Treponema vincentii	0	+	0.731082
Fusobacterium nucleatum	Treponema vincentii	0	+	0.828787
Leptotrichia buccalis	Treponema vincentii	0.012	+	0.5911
Leptotrichia trevisanii	Treponema vincentii	0.036	+	0.480689
Morococcus cerebrosus	Treponema vincentii	0	-	0.541663
Neisseria cinerea	Treponema vincentii	0.01	-	0.535804
Neisseria elongata	Treponema vincentii	0.002	-	0.616334
Neisseria flavescens	Treponema vincentii	0.01	-	0.496115
Neisseria gonorrhoeae	Treponema vincentii	0.006	-	0.579611
Neisseria lactamica	Treponema vincentii	0	-	0.623786
Neisseria macacae	Treponema vincentii	0.032	-	0.3997
Neisseria meningitidis	Treponema vincentii	0.002	-	0.587657
Neisseria mucosa	Treponema vincentii	0	-	0.644122
Neisseria perflava	Treponema vincentii	0.02	-	0.498577
Neisseria sicca	Treponema vincentii	0.002	-	0.546178
Neisseria subflava	Treponema vincentii	0.016	-	0.499555
Campylobacter rectus	Treponema vincentii	0.02	+	0.433333
Campylobacter showae	Treponema vincentii	0	+	0.665975
Aggregatibacter aphrophilus	Treponema vincentii	0.044	+	0.461932
Treponema denticola	Treponema vincentii	0	+	0.850462
Treponema medium	Treponema vincentii	0	+	0.964833
Treponema socranskii	Treponema vincentii	0	+	0.754511
Treponema sp. OMZ 838	Treponema vincentii	0	+	0.977972
Schaalia odontolytica	Fretibacterium fastidiosum	0.028	-	0.561782
Lancefieldella parvula	Fretibacterium fastidiosum	0.02	-	0.49997
Porphyromonas endodontalis	Fretibacterium fastidiosum	0.014	+	0.555128
Porphyromonas sp. oral taxon 275	Fretibacterium fastidiosum	0.048	-	0.436502
Prevotella dentalis	Fretibacterium fastidiosum	0	+	0.775293
Prevotella enoeca	Fretibacterium fastidiosum	0.002	+	0.72282
Prevotella fusca	Fretibacterium fastidiosum	0.002	+	0.615874
Prevotella intermedia	Fretibacterium fastidiosum	0.006	+	0.601112
Prevotella oris	Fretibacterium fastidiosum	0.006	+	0.45697
Prevotella sp. oral taxon 299	Fretibacterium fastidiosum	0.02	-	0.453851
Tannerella forsythia	Fretibacterium fastidiosum	0.002	+	0.648388
Tannerella serpentiformis	Fretibacterium fastidiosum	0.008	+	0.552984
Granulicatella adiacens	Fretibacterium fastidiosum	0.014	-	0.541424
Streptococcus infantis	Fretibacterium fastidiosum	0.002	-	0.661758
Streptococcus sp. oral taxon 061	Fretibacterium fastidiosum	0	-	0.594413
Filifactor alocis	Fretibacterium fastidiosum	0	+	0.713802
Selenomonas sp. oral taxon 126	Fretibacterium fastidiosum	0.002	+	0.645625
Selenomonas sp. oral taxon 920	Fretibacterium fastidiosum	0.014	+	0.47115
Selenomonas sputigena	Fretibacterium fastidiosum	0.01	+	0.519385
Selenomonas timonae	Fretibacterium fastidiosum	0	+	0.579218
Fusobacterium nucleatum	Fretibacterium fastidiosum	0.002	+	0.644694
Leptotrichia buccalis	Fretibacterium fastidiosum	0	+	0.652745
Leptotrichia hofstadii	Fretibacterium fastidiosum	0.018	+	0.459194
Leptotrichia trevisanii	Fretibacterium fastidiosum	0	+	0.653526
Morococcus cerebrosus	Fretibacterium fastidiosum	0.042	-	0.484739
Neisseria cinerea	Fretibacterium fastidiosum	0	-	0.618479
Neisseria elongata	Fretibacterium fastidiosum	0.012	-	0.55946
Neisseria flavescens	Fretibacterium fastidiosum	0.002	-	0.638394
Neisseria gonorrhoeae	Fretibacterium fastidiosum	0	-	0.679773
Neisseria lactamica	Fretibacterium fastidiosum	0	-	0.636859
Neisseria meningitidis	Fretibacterium fastidiosum	0	-	0.631008
Neisseria mucosa	Fretibacterium fastidiosum	0	-	0.696798
Neisseria perflava	Fretibacterium fastidiosum	0.004	-	0.652772
Neisseria sicca	Fretibacterium fastidiosum	0.016	-	0.508241
Neisseria subflava	Fretibacterium fastidiosum	0.002	-	0.637253
Campylobacter concisus	Fretibacterium fastidiosum	0.004	-	0.61576
Campylobacter rectus	Fretibacterium fastidiosum	0.004	+	0.646377
Campylobacter showae	Fretibacterium fastidiosum	0	+	0.675695
Treponema denticola	Fretibacterium fastidiosum	0	+	0.663275
Treponema medium	Fretibacterium fastidiosum	0	+	0.679373
Treponema socranskii	Fretibacterium fastidiosum	0.004	+	0.652082
Treponema sp. OMZ 838	Fretibacterium fastidiosum	0	+	0.641939
Treponema vincentii	Fretibacterium fastidiosum	0	+	0.646434

## Sheet: Supplementary Data 6
Supplementary Data 6. Pairwise correlation in abundances of genus in PDHTN saliva samples. Analysis included 19 PDHTN cases. All 127 species (filtered by more than 0.001 mean relative abundances) were tested for pairwise correlations using SparCC. All results are shown here. Positve correlation are labeled by '+',whereas negative correlation by '-'.Permuted P-values were based on 1000 permutation…
Species 1	Species 2	Correlation P-value	Direction of correlation	Absolute value of correlation |r|
Actinomyces naeslundii	Actinomyces oris	0.002	+	0.838527
Actinomyces naeslundii	Actinomyces sp. HMT 175	0	+	0.850033
Actinomyces naeslundii	Actinomyces sp. oral taxon 169	0	+	0.768104
Actinomyces naeslundii	Actinomyces sp. oral taxon 171	0.03	+	0.659851
Actinomyces naeslundii	Actinomyces viscosus	0	+	0.888069
Actinomyces naeslundii	Arachnia propionica	0.002	+	0.779585
Actinomyces naeslundii	Capnocytophaga gingivalis	0.044	-	0.3404
Actinomyces naeslundii	Capnocytophaga ochracea	0.022	+	0.582836
Actinomyces naeslundii	Cardiobacterium hominis	0	+	0.5606
Actinomyces naeslundii	Cardiobacterium sp. Marseille-Q4385	0.002	+	0.63639
Actinomyces naeslundii	Corynebacterium matruchotii	0	+	0.841976
Actinomyces naeslundii	Fusobacterium pseudoperiodonticum	0	-	0.883703
Actinomyces naeslundii	Haemophilus haemolyticus	0.008	-	0.691713
Actinomyces naeslundii	Haemophilus influenzae	0.04	-	0.6298
Actinomyces naeslundii	Haemophilus parainfluenzae	0.042	-	0.552808
Actinomyces naeslundii	Kingella oralis	0.008	+	0.674401
Actinomyces naeslundii	Lachnoanaerobaculum umeaense	0.016	-	0.506957
Actinomyces naeslundii	Leptotrichia hofstadii	0.012	+	0.464008
Actinomyces naeslundii	Leptotrichia sp. oral taxon 212	0.016	-	0.606325
Actinomyces naeslundii	Nanosynbacter sp. HMT-352	0.01	-	0.52971
Actinomyces naeslundii	Neisseria cinerea	0.044	-	0.676613
Actinomyces naeslundii	Neisseria flavescens	0.04	-	0.688749
Actinomyces naeslundii	Neisseria lactamica	0.02	-	0.64097
Actinomyces naeslundii	Neisseria perflava	0.034	-	0.729988
Actinomyces naeslundii	Neisseria sp. oral taxon 014	0.026	-	0.376729
Actinomyces naeslundii	Neisseria subflava	0.048	-	0.669711
Actinomyces naeslundii	Porphyromonas sp. oral taxon 275	0.048	-	0.533524
Actinomyces naeslundii	Prevotella sp. oral taxon 299	0.004	-	0.606134
Actinomyces naeslundii	Rothia dentocariosa	0.01	+	0.651389
Actinomyces naeslundii	Streptococcus cristatus	0.008	+	0.491897
Actinomyces naeslundii	Streptococcus mitis	0.038	-	0.560488
Actinomyces naeslundii	Streptococcus rubneri	0.036	-	0.678034
Actinomyces naeslundii	Streptococcus salivarius	0.014	+	0.465466
Actinomyces naeslundii	Streptococcus sanguinis	0.03	+	0.347588
Actinomyces naeslundii	Streptococcus sp. LPB0220	0.02	+	0.278557
Actinomyces naeslundii	Streptococcus sp. oral taxon 431	0.032	-	0.513263
Actinomyces naeslundii	Tannerella forsythia	0.022	+	0.348901
Actinomyces oris	Actinomyces sp. HMT 175	0	+	0.930945
Actinomyces oris	Actinomyces sp. oral taxon 169	0	+	0.864987
Actinomyces oris	Actinomyces sp. oral taxon 171	0.002	+	0.728034
Actinomyces oris	Actinomyces viscosus	0.014	+	0.783354
Actinomyces oris	Capnocytophaga leadbetteri	0	-	0.605909
Actinomyces oris	Capnocytophaga sp. FDAARGO737	0	-	0.612729
Actinomyces oris	Capnocytophaga sputigena	0.028	-	0.257857
Actinomyces oris	Fusobacterium hwasookii	0.006	-	0.579666
Actinomyces oris	Fusobacterium pseudoperiodonticum	0.004	-	0.781596
Actinomyces oris	Kingella oralis	0.004	+	0.740499
Actinomyces oris	Leptotrichia sp. oral taxon 212	0	-	0.668171
Actinomyces oris	Porphyromonas sp. oral taxon 275	0.034	-	0.528602
Actinomyces oris	Rothia dentocariosa	0	+	0.748018
Actinomyces oris	Streptococcus cristatus	0.016	+	0.411549
Actinomyces oris	Streptococcus parasanguinis	0.018	+	0.365703
Actinomyces oris	Streptococcus salivarius	0.002	+	0.533124
Actinomyces oris	Streptococcus sp. HSISM1	0.002	+	0.465796
Actinomyces oris	Streptococcus sp. LPB0220	0.002	+	0.501168
Actinomyces sp. HMT 175	Actinomyces sp. oral taxon 169	0	+	0.83432
Actinomyces sp. HMT 175	Actinomyces sp. oral taxon 171	0.002	+	0.707174
Actinomyces sp. HMT 175	Actinomyces viscosus	0	+	0.789751
Actinomyces sp. HMT 175	Arachnia propionica	0.012	+	0.60298
Actinomyces sp. HMT 175	Arachnia rubra	0.024	+	0.597159
Actinomyces sp. HMT 175	Capnocytophaga leadbetteri	0.03	-	0.443652
Actinomyces sp. HMT 175	Capnocytophaga sp. FDAARGO737	0.02	-	0.447425
Actinomyces sp. HMT 175	Fusobacterium hwasookii	0.03	-	0.515027
Actinomyces sp. HMT 175	Fusobacterium pseudoperiodonticum	0.002	-	0.731511
Actinomyces sp. HMT 175	Haemophilus haemolyticus	0.036	-	0.535152
Actinomyces sp. HMT 175	Kingella oralis	0.004	+	0.700814
Actinomyces sp. HMT 175	Leptotrichia sp. oral taxon 212	0.018	-	0.557625
Actinomyces sp. HMT 175	Rothia dentocariosa	0	+	0.798929
Actinomyces sp. HMT 175	Streptococcus cristatus	0	+	0.537512
Actinomyces sp. HMT 175	Streptococcus salivarius	0.04	+	0.443097
Actinomyces sp. HMT 175	Streptococcus sanguinis	0.016	+	0.411867
Actinomyces sp. HMT 175	Streptococcus sp. LPB0220	0.032	+	0.418575
Actinomyces sp. oral taxon 169	Actinomyces sp. oral taxon 171	0	+	0.68407
Actinomyces sp. oral taxon 169	Actinomyces viscosus	0.018	+	0.666941
Actinomyces sp. oral taxon 169	Capnocytophaga leadbetteri	0	-	0.526662
Actinomyces sp. oral taxon 169	Capnocytophaga sp. FDAARGO737	0	-	0.53241
Actinomyces sp. oral taxon 169	Capnocytophaga sputigena	0.036	-	0.350742
Actinomyces sp. oral taxon 169	Fusobacterium hwasookii	0	-	0.622419
Actinomyces sp. oral taxon 169	Fusobacterium pseudoperiodonticum	0.002	-	0.630403
Actinomyces sp. oral taxon 169	Haemophilus haemolyticus	0.002	-	0.559906
Actinomyces sp. oral taxon 169	Haemophilus influenzae	0.018	-	0.515632
Actinomyces sp. oral taxon 169	Kingella denitrificans	0.028	-	0.410636
Actinomyces sp. oral taxon 169	Kingella oralis	0.006	+	0.636881
Actinomyces sp. oral taxon 169	Leptotrichia sp. oral taxon 212	0	-	0.60517
Actinomyces sp. oral taxon 169	Neisseria sp. oral taxon 014	0.01	-	0.472127
Actinomyces sp. oral taxon 169	Porphyromonas sp. oral taxon 275	0.022	-	0.508648
Actinomyces sp. oral taxon 169	Rothia dentocariosa	0	+	0.713192
Actinomyces sp. oral taxon 169	Schaalia odontolytica	0.03	+	0.466007
Actinomyces sp. oral taxon 169	Streptococcus cristatus	0.002	+	0.488137
Actinomyces sp. oral taxon 169	Streptococcus parasanguinis	0.002	+	0.564197
Actinomyces sp. oral taxon 169	Streptococcus salivarius	0	+	0.722389
Actinomyces sp. oral taxon 169	Streptococcus sp. HSISM1	0.002	+	0.627193
Actinomyces sp. oral taxon 169	Streptococcus sp. LPB0220	0.002	+	0.727434
Actinomyces sp. oral taxon 169	Veillonella atypica	0.036	+	0.383118
Actinomyces sp. oral taxon 169	Veillonella dispar	0.044	+	0.343387
Actinomyces sp. oral taxon 171	Actinomyces viscosus	0.016	+	0.730917
Actinomyces sp. oral taxon 171	Aggregatibacter sp. Marseille-P9115	0.012	-	0.465696
Actinomyces sp. oral taxon 171	Arachnia rubra	0.002	+	0.810477
Actinomyces sp. oral taxon 171	Capnocytophaga sputigena	0.028	-	0.303273
Actinomyces sp. oral taxon 171	Haemophilus haemolyticus	0	-	0.571477
Actinomyces sp. oral taxon 171	Haemophilus influenzae	0.002	-	0.555297
Actinomyces sp. oral taxon 171	Haemophilus parainfluenzae	0.01	-	0.415228
Actinomyces sp. oral taxon 171	Kingella denitrificans	0.04	-	0.443978
Actinomyces sp. oral taxon 171	Kingella oralis	0.022	+	0.612587
Actinomyces sp. oral taxon 171	Neisseria cinerea	0.004	-	0.609997
Actinomyces sp. oral taxon 171	Neisseria flavescens	0	-	0.674334
Actinomyces sp. oral taxon 171	Neisseria gonorrhoeae	0.018	-	0.505266
Actinomyces sp. oral taxon 171	Neisseria lactamica	0.004	-	0.554913
Actinomyces sp. oral taxon 171	Neisseria meningitidis	0.008	-	0.562699
Actinomyces sp. oral taxon 171	Neisseria perflava	0.002	-	0.666324
Actinomyces sp. oral taxon 171	Neisseria sicca	0.008	-	0.66231
Actinomyces sp. oral taxon 171	Neisseria subflava	0	-	0.707615
Actinomyces sp. oral taxon 171	Porphyromonas sp. oral taxon 275	0.042	-	0.632395
Actinomyces sp. oral taxon 171	Prevotella denticola	0.014	+	0.579633
Actinomyces sp. oral taxon 171	Prevotella jejuni	0.036	+	0.309525
Actinomyces sp. oral taxon 171	Prevotella multiformis	0.006	+	0.596518
Actinomyces sp. oral taxon 171	Rothia dentocariosa	0	+	0.844838
Actinomyces sp. oral taxon 171	Schaalia odontolytica	0.038	+	0.34085
Actinomyces sp. oral taxon 171	Streptococcus cristatus	0.026	+	0.432739
Actinomyces sp. oral taxon 171	Streptococcus parasanguinis	0.042	+	0.338416
Actinomyces sp. oral taxon 171	Streptococcus salivarius	0.004	+	0.571706
Actinomyces sp. oral taxon 171	Streptococcus sp. HSISM1	0.004	+	0.443218
Actinomyces sp. oral taxon 171	Streptococcus sp. LPB0220	0.006	+	0.429959
Actinomyces sp. oral taxon 414	Campylobacter concisus	0.038	-	0.476988
Actinomyces sp. oral taxon 414	Campylobacter gracilis	0	+	0.872991
Actinomyces sp. oral taxon 414	Capnocytophaga gingivalis	0.014	-	0.467471
Actinomyces sp. oral taxon 414	Corynebacterium matruchotii	0.004	+	0.702278
Actinomyces sp. oral taxon 414	Fretibacterium fastidiosum	0	+	0.637118
Actinomyces sp. oral taxon 414	Fusobacterium nucleatum	0.008	+	0.6067
Actinomyces sp. oral taxon 414	Haemophilus parainfluenzae	0.03	-	0.645855
Actinomyces sp. oral taxon 414	Leptotrichia sp. oral taxon 498	0.016	+	0.648332
Actinomyces sp. oral taxon 414	Leptotrichia trevisanii	0.022	+	0.636304
Actinomyces sp. oral taxon 414	Nanosynbacter sp. HMT-352	0.004	-	0.375554
Actinomyces sp. oral taxon 414	Neisseria cinerea	0.002	-	0.758849
Actinomyces sp. oral taxon 414	Neisseria flavescens	0.004	-	0.713122
Actinomyces sp. oral taxon 414	Neisseria gonorrhoeae	0	-	0.757353
Actinomyces sp. oral taxon 414	Neisseria lactamica	0	-	0.763192
Actinomyces sp. oral taxon 414	Neisseria macacae	0.026	-	0.527258
Actinomyces sp. oral taxon 414	Neisseria meningitidis	0	-	0.734809
Actinomyces sp. oral taxon 414	Neisseria mucosa	0	-	0.73618
Actinomyces sp. oral taxon 414	Neisseria perflava	0.002	-	0.748799
Actinomyces sp. oral taxon 414	Neisseria sicca	0.006	-	0.657053
Actinomyces sp. oral taxon 414	Neisseria subflava	0.006	-	0.679823
Actinomyces sp. oral taxon 414	Prevotella denticola	0.046	+	0.561679
Actinomyces sp. oral taxon 414	Prevotella fusca	0.024	+	0.521037
Actinomyces sp. oral taxon 414	Prevotella nigrescens	0.012	+	0.607651
Actinomyces sp. oral taxon 414	Prevotella sp. oral taxon 475	0.008	+	0.561013
Actinomyces sp. oral taxon 414	Selenomonas sp. oral taxon 126	0.044	+	0.540732
Actinomyces sp. oral taxon 414	Selenomonas sp. oral taxon 920	0.016	+	0.590127
Actinomyces sp. oral taxon 414	Selenomonas sputigena	0.042	+	0.523174
Actinomyces sp. oral taxon 414	Selenomonas timonae	0.02	+	0.56572
Actinomyces sp. oral taxon 414	Streptococcus ilei	0.014	-	0.523351
Actinomyces sp. oral taxon 414	Streptococcus infantis	0.02	-	0.46886
Actinomyces sp. oral taxon 414	Streptococcus rubneri	0.01	-	0.603457
Actinomyces sp. oral taxon 414	Streptococcus sp. oral taxon 061	0.02	-	0.522289
Actinomyces sp. oral taxon 414	Streptococcus sp. oral taxon 431	0.018	-	0.569862
Actinomyces sp. oral taxon 414	Treponema denticola	0.006	+	0.486267
Actinomyces sp. oral taxon 414	Treponema socranskii	0.004	+	0.699499
Actinomyces sp. oral taxon 414	Treponema vincentii	0.014	+	0.478626
Actinomyces viscosus	Arachnia propionica	0	+	0.84286
Actinomyces viscosus	Arachnia rubra	0.012	+	0.735375
Actinomyces viscosus	Capnocytophaga endodontalis	0.036	+	0.452928
Actinomyces viscosus	Capnocytophaga ochracea	0.006	+	0.662091
Actinomyces viscosus	Cardiobacterium hominis	0.044	+	0.465926
Actinomyces viscosus	Cardiobacterium sp. Marseille-Q4385	0.014	+	0.551698
Actinomyces viscosus	Corynebacterium matruchotii	0.01	+	0.745722
Actinomyces viscosus	Fusobacterium pseudoperiodonticum	0.02	-	0.815474
Actinomyces viscosus	Haemophilus haemolyticus	0.014	-	0.669853
Actinomyces viscosus	Haemophilus influenzae	0.034	-	0.642455
Actinomyces viscosus	Nanosynbacter sp. HMT-352	0.008	-	0.531938
Actinomyces viscosus	Neisseria cinerea	0.036	-	0.689367
Actinomyces viscosus	Neisseria flavescens	0.048	-	0.71043
Actinomyces viscosus	Ottowia sp. oral taxon 894	0.022	+	0.462492
Actinomyces viscosus	Rothia dentocariosa	0.008	+	0.700285
Actinomyces viscosus	Streptococcus rubneri	0.044	-	0.735068
Aggregatibacter aphrophilus	Aggregatibacter sp. Marseille-P9115	0.018	+	0.60682
Aggregatibacter sp. 2125159857	Aggregatibacter sp. Marseille-P9115	0.002	+	0.698103
Aggregatibacter sp. 2125159857	Haemophilus haemolyticus	0.024	+	0.645182
Aggregatibacter sp. 2125159857	Haemophilus influenzae	0.016	+	0.647472
Aggregatibacter sp. 2125159857	Haemophilus parahaemolyticus	0.002	+	0.672467
Aggregatibacter sp. 2125159857	Treponema denticola	0.004	-	0.527159
Aggregatibacter sp. 2125159857	Treponema medium	0.004	-	0.564312
Aggregatibacter sp. 2125159857	Treponema sp. OMZ 838	0.006	-	0.541703
Aggregatibacter sp. 2125159857	Treponema vincentii	0.01	-	0.599591
Aggregatibacter sp. Marseille-P9115	Haemophilus parahaemolyticus	0.004	+	0.641946
Arachnia propionica	Arachnia rubra	0.038	+	0.562582
Arachnia propionica	Campylobacter rectus	0.008	+	0.412505
Arachnia propionica	Campylobacter showae	0.034	+	0.350808
Arachnia propionica	Capnocytophaga endodontalis	0	+	0.633548
Arachnia propionica	Capnocytophaga ochracea	0	+	0.832255
Arachnia propionica	Capnocytophaga sputigena	0.006	+	0.454847
Arachnia propionica	Cardiobacterium hominis	0	+	0.672477
Arachnia propionica	Cardiobacterium sp. Marseille-Q4385	0	+	0.742971
Arachnia propionica	Eikenella corrodens	0.004	+	0.58871
Arachnia propionica	Fusobacterium pseudoperiodonticum	0.018	-	0.668668
Arachnia propionica	Gemella sanguinis	0.03	-	0.375356
Arachnia propionica	Granulicatella adiacens	0.018	-	0.451951
Arachnia propionica	Haemophilus haemolyticus	0.016	-	0.613417
Arachnia propionica	Haemophilus influenzae	0.036	-	0.544118
Arachnia propionica	Leptotrichia hofstadii	0.042	+	0.419342
Arachnia propionica	Leptotrichia trevisanii	0.008	+	0.575601
Arachnia propionica	Nanosynbacter sp. HMT-352	0.026	-	0.429035
Arachnia propionica	Neisseria cinerea	0.048	-	0.53768
Arachnia propionica	Ottowia sp. oral taxon 894	0	+	0.64005
Arachnia propionica	Parvimonas micra	0.024	-	0.411934
Arachnia propionica	Prevotella jejuni	0.032	-	0.374388
Arachnia propionica	Prevotella melaninogenica	0.016	-	0.46201
Arachnia propionica	Prevotella sp. oral taxon 299	0.03	-	0.513254
Arachnia propionica	Streptococcus australis	0.036	-	0.545108
Arachnia propionica	Streptococcus ilei	0.016	-	0.606857
Arachnia propionica	Streptococcus infantis	0.01	-	0.497107
Arachnia propionica	Streptococcus mitis	0.012	-	0.538443
Arachnia propionica	Streptococcus rubneri	0.012	-	0.677572
Arachnia propionica	Streptococcus sp. oral taxon 061	0.006	-	0.552085
Arachnia propionica	Streptococcus sp. oral taxon 431	0.006	-	0.58128
Arachnia rubra	Fretibacterium fastidiosum	0.014	+	0.442635
Arachnia rubra	Fusobacterium pseudoperiodonticum	0.006	-	0.775601
Arachnia rubra	Granulicatella adiacens	0.01	-	0.637959
Arachnia rubra	Haemophilus parainfluenzae	0.044	-	0.515644
Arachnia rubra	Kingella oralis	0.01	+	0.6292
Arachnia rubra	Morococcus cerebrosus	0.034	-	0.485708
Arachnia rubra	Nanosynbacter sp. HMT-352	0.016	-	0.48826
Arachnia rubra	Neisseria cinerea	0.028	-	0.665961
Arachnia rubra	Neisseria lactamica	0.046	-	0.59859
Arachnia rubra	Neisseria mucosa	0.028	-	0.682895
Arachnia rubra	Neisseria perflava	0.036	-	0.697124
Arachnia rubra	Porphyromonas sp. oral taxon 275	0.032	-	0.68017
Arachnia rubra	Prevotella denticola	0.03	+	0.545211
Arachnia rubra	Prevotella multiformis	0.016	+	0.50073
Arachnia rubra	Prevotella sp. oral taxon 299	0.03	-	0.547003
Arachnia rubra	Streptococcus cristatus	0.044	+	0.467767
Bacteroides heparinolyticus	Bergeyella cardium	0.026	-	0.344226
Bacteroides heparinolyticus	Haemophilus parahaemolyticus	0.026	-	0.281861
Bacteroides heparinolyticus	Lautropia mirabilis	0.01	-	0.434806
Bacteroides heparinolyticus	Leptotrichia sp. oral taxon 221	0.022	+	0.325872
Bacteroides heparinolyticus	Morococcus cerebrosus	0.038	-	0.405563
Bacteroides heparinolyticus	Streptococcus mitis	0.048	-	0.281885
Bacteroides heparinolyticus	Streptococcus oralis	0.024	-	0.416276
Bacteroides heparinolyticus	Streptococcus pneumoniae	0.008	-	0.373377
Bergeyella cardium	Leptotrichia sp. oral taxon 221	0.026	-	0.394722
Bergeyella cardium	Veillonella atypica	0.034	-	0.46329
Bergeyella cardium	Veillonella nakazawae	0.014	-	0.480298
Bergeyella cardium	Veillonella parvula	0.026	-	0.439893
Bergeyella cardium	Veillonella sp. S12025-13	0.028	-	0.444274
Campylobacter concisus	Campylobacter gracilis	0.014	-	0.489978
Campylobacter concisus	Fretibacterium fastidiosum	0.034	-	0.430174
Campylobacter gracilis	Cardiobacterium sp. Marseille-Q4385	0.016	+	0.576683
Campylobacter gracilis	Fretibacterium fastidiosum	0	+	0.765973
Campylobacter gracilis	Haemophilus parahaemolyticus	0.026	-	0.561603
Campylobacter gracilis	Haemophilus parainfluenzae	0.026	-	0.643273
Campylobacter gracilis	Treponema denticola	0	+	0.652584
Campylobacter gracilis	Treponema medium	0.004	+	0.555052
Campylobacter gracilis	Treponema socranskii	0	+	0.859411
Campylobacter gracilis	Treponema sp. OMZ 838	0.004	+	0.560199
Campylobacter gracilis	Treponema vincentii	0	+	0.704752
Campylobacter rectus	Aggregatibacter sp. 2125159857	0.014	-	0.36612
Campylobacter rectus	Campylobacter showae	0	+	0.835829
Campylobacter rectus	Cardiobacterium hominis	0	+	0.620149
Campylobacter rectus	Cardiobacterium sp. Marseille-Q4385	0	+	0.609341
Campylobacter rectus	Treponema denticola	0.004	+	0.514438
Campylobacter rectus	Treponema medium	0.014	+	0.596939
Campylobacter rectus	Treponema sp. OMZ 838	0.016	+	0.536506
Campylobacter showae	Cardiobacterium hominis	0.002	+	0.522776
Campylobacter showae	Cardiobacterium sp. Marseille-Q4385	0.002	+	0.608259
Campylobacter showae	Treponema denticola	0.002	+	0.622846
Campylobacter showae	Treponema medium	0	+	0.698404
Campylobacter showae	Treponema sp. OMZ 838	0	+	0.672386
Campylobacter showae	Treponema vincentii	0.046	+	0.443771
Capnocytophaga endodontalis	Aggregatibacter sp. 2125159857	0.022	-	0.500125
Capnocytophaga endodontalis	Campylobacter rectus	0.01	+	0.674383
Capnocytophaga endodontalis	Campylobacter showae	0.004	+	0.643567
Capnocytophaga endodontalis	Capnocytophaga ochracea	0	+	0.838979
Capnocytophaga endodontalis	Capnocytophaga sputigena	0	+	0.720271
Capnocytophaga endodontalis	Cardiobacterium hominis	0	+	0.700013
Capnocytophaga endodontalis	Cardiobacterium sp. Marseille-Q4385	0	+	0.729016
Capnocytophaga endodontalis	Eikenella corrodens	0	+	0.795223
Capnocytophaga endodontalis	Gemella sanguinis	0	-	0.659672
Capnocytophaga endodontalis	Kingella denitrificans	0.042	+	0.406244
Capnocytophaga endodontalis	Lachnoanaerobaculum umeaense	0.038	-	0.379124
Capnocytophaga endodontalis	Leptotrichia hofstadii	0.022	+	0.52003
Capnocytophaga endodontalis	Leptotrichia trevisanii	0.004	+	0.609061
Capnocytophaga endodontalis	Neisseria elongata	0.048	+	0.531499
Capnocytophaga endodontalis	Ottowia sp. oral taxon 894	0	+	0.849337
Capnocytophaga endodontalis	Parvimonas micra	0.038	-	0.42494
Capnocytophaga endodontalis	Streptococcus infantis	0.006	-	0.532121
Capnocytophaga endodontalis	Streptococcus mitis	0.014	-	0.521105
Capnocytophaga endodontalis	Streptococcus parasanguinis	0.002	-	0.492313
Capnocytophaga endodontalis	Streptococcus pneumoniae	0.042	-	0.444468
Capnocytophaga endodontalis	Streptococcus rubneri	0.048	-	0.438314
Capnocytophaga endodontalis	Streptococcus sp. HSISM1	0.026	-	0.404618
Capnocytophaga endodontalis	Streptococcus sp. LPB0220	0.014	-	0.427143
Capnocytophaga endodontalis	Streptococcus sp. oral taxon 061	0.034	-	0.469944
Capnocytophaga endodontalis	Streptococcus sp. oral taxon 431	0.038	-	0.470565
Capnocytophaga endodontalis	Treponema medium	0.03	+	0.47189
Capnocytophaga endodontalis	Treponema sp. OMZ 838	0.032	+	0.443956
Capnocytophaga endodontalis	Veillonella dispar	0.004	-	0.474216
Capnocytophaga endodontalis	Veillonella nakazawae	0.044	-	0.435011
Capnocytophaga endodontalis	Veillonella sp. S12025-13	0.042	-	0.420277
Capnocytophaga gingivalis	Campylobacter concisus	0.034	+	0.481588
Capnocytophaga gingivalis	Campylobacter showae	0.028	+	0.524451
Capnocytophaga gingivalis	Capnocytophaga leadbetteri	0	+	0.617685
Capnocytophaga gingivalis	Capnocytophaga sp. FDAARGO737	0	+	0.620262
Capnocytophaga gingivalis	Capnocytophaga sputigena	0.006	+	0.589324
Capnocytophaga gingivalis	Eikenella corrodens	0.02	+	0.473808
Capnocytophaga gingivalis	Fretibacterium fastidiosum	0.002	-	0.457401
Capnocytophaga gingivalis	Fusobacterium nucleatum	0.042	-	0.371404
Capnocytophaga gingivalis	Leptotrichia sp. oral taxon 498	0.04	-	0.450851
Capnocytophaga gingivalis	Nanosynbacter sp. HMT-352	0.048	+	0.366807
Capnocytophaga gingivalis	Neisseria cinerea	0.038	+	0.357931
Capnocytophaga gingivalis	Neisseria flavescens	0.038	+	0.339608
Capnocytophaga gingivalis	Neisseria lactamica	0.024	+	0.4444
Capnocytophaga gingivalis	Neisseria meningitidis	0.036	+	0.398731
Capnocytophaga gingivalis	Neisseria sp. KEM232	0.04	+	0.470853
Capnocytophaga gingivalis	Neisseria subflava	0.036	+	0.346795
Capnocytophaga gingivalis	Ottowia sp. oral taxon 894	0.022	+	0.459382
Capnocytophaga gingivalis	Streptococcus cristatus	0.03	-	0.388502
Capnocytophaga gingivalis	Streptococcus gordonii	0.012	-	0.51362
Capnocytophaga gingivalis	Streptococcus sp. HSISM1	0.028	-	0.40952
Capnocytophaga gingivalis	Veillonella parvula	0.028	-	0.421759
Capnocytophaga leadbetteri	Campylobacter showae	0.008	+	0.567634
Capnocytophaga leadbetteri	Capnocytophaga sp. FDAARGO737	0	+	0.996836
Capnocytophaga leadbetteri	Capnocytophaga sputigena	0.004	+	0.580561
Capnocytophaga leadbetteri	Fusobacterium hwasookii	0.004	+	0.596159
Capnocytophaga leadbetteri	Fusobacterium pseudoperiodonticum	0.042	+	0.495312
Capnocytophaga leadbetteri	Kingella denitrificans	0.016	+	0.509175
Capnocytophaga leadbetteri	Leptotrichia sp. oral taxon 212	0.004	+	0.668319
Capnocytophaga leadbetteri	Leptotrichia sp. oral taxon 218	0.03	-	0.290206
Capnocytophaga leadbetteri	Leptotrichia wadei	0.016	-	0.386145
Capnocytophaga leadbetteri	Streptococcus salivarius	0.008	-	0.438723
Capnocytophaga leadbetteri	Streptococcus sp. HSISM1	0.02	-	0.417533
Capnocytophaga leadbetteri	Streptococcus sp. LPB0220	0.014	-	0.460271
Capnocytophaga leadbetteri	Treponema denticola	0.028	+	0.361824
Capnocytophaga leadbetteri	Treponema medium	0.004	+	0.529113
Capnocytophaga leadbetteri	Treponema sp. OMZ 838	0.004	+	0.552163
Capnocytophaga leadbetteri	Veillonella dispar	0.036	-	0.40549
Capnocytophaga ochracea	Campylobacter gracilis	0.008	+	0.590907
Capnocytophaga ochracea	Campylobacter rectus	0.01	+	0.579467
Capnocytophaga ochracea	Campylobacter showae	0.002	+	0.545686
Capnocytophaga ochracea	Capnocytophaga sputigena	0	+	0.565133
Capnocytophaga ochracea	Cardiobacterium hominis	0	+	0.662545
Capnocytophaga ochracea	Cardiobacterium sp. Marseille-Q4385	0	+	0.821387
Capnocytophaga ochracea	Eikenella corrodens	0	+	0.704517
Capnocytophaga ochracea	Fretibacterium fastidiosum	0.038	+	0.376092
Capnocytophaga ochracea	Fusobacterium pseudoperiodonticum	0.046	-	0.547245
Capnocytophaga ochracea	Gemella sanguinis	0.018	-	0.592029
Capnocytophaga ochracea	Granulicatella adiacens	0.046	-	0.477436
Capnocytophaga ochracea	Lachnoanaerobaculum umeaense	0.026	-	0.51015
Capnocytophaga ochracea	Leptotrichia hofstadii	0.026	+	0.51703
Capnocytophaga ochracea	Leptotrichia trevisanii	0.006	+	0.655341
Capnocytophaga ochracea	Ottowia sp. oral taxon 894	0	+	0.780482
Capnocytophaga ochracea	Selenomonas timonae	0.046	+	0.443177
Capnocytophaga ochracea	Streptococcus ilei	0.028	-	0.513385
Capnocytophaga ochracea	Streptococcus infantis	0	-	0.638896
Capnocytophaga ochracea	Streptococcus mitis	0.008	-	0.578415
Capnocytophaga ochracea	Streptococcus parasanguinis	0.004	-	0.521852
Capnocytophaga ochracea	Streptococcus pneumoniae	0.044	-	0.472235
Capnocytophaga ochracea	Streptococcus rubneri	0.01	-	0.608733
Capnocytophaga ochracea	Streptococcus sp. LPB0220	0.018	-	0.435817
Capnocytophaga ochracea	Streptococcus sp. oral taxon 061	0.008	-	0.601382
Capnocytophaga ochracea	Streptococcus sp. oral taxon 431	0.008	-	0.601242
Capnocytophaga ochracea	Treponema denticola	0.014	+	0.468303
Capnocytophaga ochracea	Treponema medium	0.014	+	0.525179
Capnocytophaga ochracea	Treponema sp. OMZ 838	0.006	+	0.517891
Capnocytophaga ochracea	Treponema vincentii	0.016	+	0.425859
Capnocytophaga ochracea	Veillonella dispar	0.006	-	0.487719
Capnocytophaga ochracea	Veillonella nakazawae	0.014	-	0.458975
Capnocytophaga ochracea	Veillonella sp. S12025-13	0.012	-	0.455656
Capnocytophaga sp. FDAARGO737	Campylobacter showae	0.008	+	0.569666
Capnocytophaga sp. FDAARGO737	Capnocytophaga sputigena	0.004	+	0.575563
Capnocytophaga sp. FDAARGO737	Fusobacterium hwasookii	0.004	+	0.617132
Capnocytophaga sp. FDAARGO737	Kingella denitrificans	0.032	+	0.487282
Capnocytophaga sp. FDAARGO737	Leptotrichia sp. oral taxon 212	0.004	+	0.687035
Capnocytophaga sp. FDAARGO737	Leptotrichia sp. oral taxon 218	0.038	-	0.265742
Capnocytophaga sp. FDAARGO737	Leptotrichia wadei	0.024	-	0.36245
Capnocytophaga sp. FDAARGO737	Streptococcus salivarius	0.006	-	0.460008
Capnocytophaga sp. FDAARGO737	Streptococcus sp. HSISM1	0.016	-	0.440831
Capnocytophaga sp. FDAARGO737	Streptococcus sp. LPB0220	0.008	-	0.484798
Capnocytophaga sp. FDAARGO737	Treponema denticola	0.024	+	0.39978
Capnocytophaga sp. FDAARGO737	Treponema medium	0.004	+	0.54047
Capnocytophaga sp. FDAARGO737	Treponema sp. OMZ 838	0.002	+	0.56566
Capnocytophaga sp. FDAARGO737	Veillonella dispar	0.034	-	0.425928
Capnocytophaga sputigena	Bergeyella cardium	0.012	+	0.580954
Capnocytophaga sputigena	Campylobacter rectus	0.008	+	0.521631
Capnocytophaga sputigena	Campylobacter showae	0	+	0.698121
Capnocytophaga sputigena	Cardiobacterium sp. Marseille-Q4385	0.04	+	0.433539
Capnocytophaga sputigena	Eikenella corrodens	0	+	0.819249
Capnocytophaga sputigena	Fusobacterium hwasookii	0.03	+	0.480982
Capnocytophaga sputigena	Gemella sanguinis	0.002	-	0.628538
Capnocytophaga sputigena	Kingella denitrificans	0.004	+	0.554362
Capnocytophaga sputigena	Leptotrichia sp. oral taxon 221	0.006	-	0.424158
Capnocytophaga sputigena	Neisseria elongata	0.012	+	0.580531
Capnocytophaga sputigena	Ottowia sp. oral taxon 894	0.002	+	0.67612
Capnocytophaga sputigena	Streptococcus parasanguinis	0	-	0.71403
Capnocytophaga sputigena	Streptococcus salivarius	0.008	-	0.49512
Capnocytophaga sputigena	Streptococcus sp. HSISM1	0.002	-	0.662368
Capnocytophaga sputigena	Streptococcus sp. LPB0220	0.002	-	0.645083
Capnocytophaga sputigena	Veillonella atypica	0.006	-	0.596805
Capnocytophaga sputigena	Veillonella dispar	0	-	0.63875
Capnocytophaga sputigena	Veillonella nakazawae	0	-	0.624183
Capnocytophaga sputigena	Veillonella parvula	0.008	-	0.628925
Capnocytophaga sputigena	Veillonella sp. S12025-13	0	-	0.604052
Cardiobacterium hominis	Aggregatibacter sp. 2125159857	0.012	-	0.537675
Cardiobacterium hominis	Cardiobacterium sp. Marseille-Q4385	0	+	0.807267
Cardiobacterium hominis	Haemophilus haemolyticus	0.004	-	0.535452
Cardiobacterium hominis	Haemophilus influenzae	0.012	-	0.457112
Cardiobacterium hominis	Treponema denticola	0.004	+	0.409792
Cardiobacterium hominis	Treponema medium	0.002	+	0.487975
Cardiobacterium hominis	Treponema sp. OMZ 838	0.002	+	0.457295
Cardiobacterium hominis	Treponema vincentii	0.032	+	0.374649
Cardiobacterium sp. Marseille-Q4385	Haemophilus haemolyticus	0.008	-	0.532732
Cardiobacterium sp. Marseille-Q4385	Haemophilus influenzae	0.026	-	0.448141
Cardiobacterium sp. Marseille-Q4385	Treponema denticola	0.004	+	0.468791
Cardiobacterium sp. Marseille-Q4385	Treponema medium	0.006	+	0.477859
Cardiobacterium sp. Marseille-Q4385	Treponema sp. OMZ 838	0.01	+	0.454798
Cardiobacterium sp. Marseille-Q4385	Treponema vincentii	0.036	+	0.355405
Corynebacterium matruchotii	Arachnia propionica	0.012	+	0.624772
Corynebacterium matruchotii	Campylobacter concisus	0.032	-	0.464188
Corynebacterium matruchotii	Campylobacter gracilis	0.016	+	0.636836
Corynebacterium matruchotii	Capnocytophaga endodontalis	0.036	+	0.479577
Corynebacterium matruchotii	Capnocytophaga ochracea	0.03	+	0.558378
Corynebacterium matruchotii	Cardiobacterium hominis	0.032	+	0.487662
Corynebacterium matruchotii	Cardiobacterium sp. Marseille-Q4385	0.002	+	0.682244
Corynebacterium matruchotii	Desulfomicrobium orale	0.028	+	0.364384
Corynebacterium matruchotii	Fusobacterium pseudoperiodonticum	0.014	-	0.70599
Corynebacterium matruchotii	Leptotrichia hofstadii	0.016	+	0.570788
Corynebacterium matruchotii	Leptotrichia trevisanii	0.026	+	0.620706
Corynebacterium matruchotii	Nanosynbacter sp. HMT-352	0.002	-	0.612669
Corynebacterium matruchotii	Neisseria cinerea	0.046	-	0.681717
Corynebacterium matruchotii	Neisseria gonorrhoeae	0.036	-	0.621785
Corynebacterium matruchotii	Neisseria lactamica	0.038	-	0.646198
Corynebacterium matruchotii	Neisseria meningitidis	0.036	-	0.6526
Corynebacterium matruchotii	Neisseria mucosa	0.032	-	0.668004
Corynebacterium matruchotii	Neisseria sp. oral taxon 014	0.002	-	0.474181
Desulfomicrobium orale	Campylobacter gracilis	0.01	+	0.358266
Desulfomicrobium orale	Campylobacter rectus	0.004	+	0.573813
Desulfomicrobium orale	Campylobacter showae	0.002	+	0.543615
Desulfomicrobium orale	Cardiobacterium sp. Marseille-Q4385	0.01	+	0.512286
Desulfomicrobium orale	Fretibacterium fastidiosum	0.016	+	0.433827
Desulfomicrobium orale	Haemophilus parainfluenzae	0.012	-	0.254101
Desulfomicrobium orale	Treponema denticola	0.004	+	0.53795
Desulfomicrobium orale	Treponema medium	0.004	+	0.569799
Desulfomicrobium orale	Treponema socranskii	0.022	+	0.319491
Desulfomicrobium orale	Treponema sp. OMZ 838	0.016	+	0.515648
Desulfomicrobium orale	Treponema vincentii	0.018	+	0.43834
Eikenella corrodens	Aggregatibacter aphrophilus	0.038	+	0.490865
Eikenella corrodens	Campylobacter rectus	0.034	+	0.488381
Eikenella corrodens	Campylobacter showae	0.008	+	0.559669
Eikenella corrodens	Cardiobacterium hominis	0.028	+	0.502392
Eikenella corrodens	Cardiobacterium sp. Marseille-Q4385	0.004	+	0.501116
Eikenella corrodens	Kingella denitrificans	0.014	+	0.495534
Eikenella corrodens	Neisseria elongata	0.002	+	0.695185
Filifactor alocis	Aggregatibacter sp. 2125159857	0.02	-	0.319728
Filifactor alocis	Campylobacter rectus	0.016	+	0.776983
Filifactor alocis	Cardiobacterium hominis	0.004	+	0.49478
Filifactor alocis	Cardiobacterium sp. Marseille-Q4385	0.044	+	0.482095
Filifactor alocis	Desulfomicrobium orale	0.016	+	0.64238
Filifactor alocis	Kingella oralis	0.018	+	0.29961
Filifactor alocis	Leptotrichia hofstadii	0.024	+	0.354307
Filifactor alocis	Leptotrichia trevisanii	0.012	+	0.396123
Filifactor alocis	Selenomonas sp. oral taxon 126	0.04	+	0.295357
Filifactor alocis	Selenomonas sp. oral taxon 920	0.026	+	0.359397
Filifactor alocis	Selenomonas sputigena	0.022	+	0.311528
Filifactor alocis	Selenomonas timonae	0.012	+	0.387743
Filifactor alocis	Treponema denticola	0.034	+	0.499485
Filifactor alocis	Treponema medium	0.002	+	0.696644
Filifactor alocis	Treponema sp. OMZ 838	0.002	+	0.658979
Filifactor alocis	Treponema vincentii	0.044	+	0.411683
Filifactor alocis	Veillonella dispar	0.034	-	0.436731
Filifactor alocis	Veillonella sp. S12025-13	0.046	-	0.398923
Fusobacterium hwasookii	Campylobacter concisus	0.044	-	0.326274
Fusobacterium hwasookii	Campylobacter gracilis	0.03	+	0.512846
Fusobacterium hwasookii	Fusobacterium nucleatum	0.014	+	0.596618
Fusobacterium hwasookii	Kingella oralis	0.002	-	0.551421
Fusobacterium hwasookii	Leptotrichia buccalis	0.022	+	0.558806
Fusobacterium hwasookii	Leptotrichia sp. oral taxon 212	0	+	0.748338
Fusobacterium hwasookii	Leptotrichia sp. oral taxon 221	0.036	-	0.410292
Fusobacterium hwasookii	Leptotrichia wadei	0.046	-	0.260224
Fusobacterium hwasookii	Treponema denticola	0	+	0.61184
Fusobacterium hwasookii	Treponema medium	0.008	+	0.569191
Fusobacterium hwasookii	Treponema socranskii	0.008	+	0.565501
Fusobacterium hwasookii	Treponema sp. OMZ 838	0.004	+	0.607934
Fusobacterium hwasookii	Treponema vincentii	0	+	0.629177
Fusobacterium nucleatum	Campylobacter concisus	0.026	-	0.552357
Fusobacterium nucleatum	Campylobacter gracilis	0	+	0.763347
Fusobacterium nucleatum	Fretibacterium fastidiosum	0	+	0.70096
Fusobacterium nucleatum	Leptotrichia buccalis	0	+	0.747327
Fusobacterium nucleatum	Leptotrichia hofstadii	0.002	+	0.661295
Fusobacterium nucleatum	Leptotrichia sp. oral taxon 498	0.032	+	0.507399
Fusobacterium nucleatum	Leptotrichia trevisanii	0.012	+	0.662913
Fusobacterium nucleatum	Neisseria cinerea	0.044	-	0.441464
Fusobacterium nucleatum	Neisseria lactamica	0.028	-	0.44029
Fusobacterium nucleatum	Neisseria mucosa	0.01	-	0.483422
Fusobacterium nucleatum	Treponema denticola	0.032	+	0.492587
Fusobacterium nucleatum	Treponema medium	0.048	+	0.416089
Fusobacterium nucleatum	Treponema socranskii	0	+	0.78437
Fusobacterium nucleatum	Treponema sp. OMZ 838	0.032	+	0.450606
Fusobacterium nucleatum	Treponema vincentii	0.002	+	0.646965
Fusobacterium pseudoperiodonticum	Cardiobacterium hominis	0	-	0.582716
Fusobacterium pseudoperiodonticum	Cardiobacterium sp. Marseille-Q4385	0.008	-	0.630918
Fusobacterium pseudoperiodonticum	Desulfomicrobium orale	0.04	-	0.41874
Fusobacterium pseudoperiodonticum	Fretibacterium fastidiosum	0	-	0.555456
Fusobacterium pseudoperiodonticum	Haemophilus haemolyticus	0.016	+	0.663986
Fusobacterium pseudoperiodonticum	Haemophilus influenzae	0.026	+	0.659242
Fusobacterium pseudoperiodonticum	Haemophilus parainfluenzae	0.008	+	0.587402
Fusobacterium pseudoperiodonticum	Kingella oralis	0	-	0.789395
Fusobacterium pseudoperiodonticum	Leptotrichia sp. oral taxon 212	0.002	+	0.764639
Fusobacterium pseudoperiodonticum	Neisseria cinerea	0.022	+	0.73587
Fusobacterium pseudoperiodonticum	Neisseria flavescens	0.012	+	0.776636
Fusobacterium pseudoperiodonticum	Neisseria gonorrhoeae	0.042	+	0.642953
Fusobacterium pseudoperiodonticum	Neisseria lactamica	0.022	+	0.68319
Fusobacterium pseudoperiodonticum	Neisseria meningitidis	0.024	+	0.713634
Fusobacterium pseudoperiodonticum	Neisseria mucosa	0.03	+	0.731078
Fusobacterium pseudoperiodonticum	Neisseria perflava	0.01	+	0.788866
Fusobacterium pseudoperiodonticum	Neisseria subflava	0.02	+	0.775011
Gemella haemolysans	Aggregatibacter sp. 2125159857	0.006	+	0.660731
Gemella haemolysans	Aggregatibacter sp. Marseille-P9115	0.026	+	0.563109
Gemella haemolysans	Campylobacter gracilis	0.02	-	0.541957
Gemella haemolysans	Campylobacter rectus	0.002	-	0.461601
Gemella haemolysans	Cardiobacterium hominis	0	-	0.537112
Gemella haemolysans	Cardiobacterium sp. Marseille-Q4385	0.006	-	0.51605
Gemella haemolysans	Desulfomicrobium orale	0.038	-	0.401941
Gemella haemolysans	Filifactor alocis	0.018	-	0.446276
Gemella haemolysans	Fusobacterium pseudoperiodonticum	0.03	+	0.650638
Gemella haemolysans	Gemella sanguinis	0.012	+	0.483248
Gemella haemolysans	Granulicatella adiacens	0	+	0.811684
Gemella haemolysans	Haemophilus haemolyticus	0	+	0.846663
Gemella haemolysans	Haemophilus influenzae	0	+	0.892383
Gemella haemolysans	Haemophilus parahaemolyticus	0.004	+	0.784929
Gemella haemolysans	Haemophilus parainfluenzae	0.002	+	0.808284
Gemella haemolysans	Leptotrichia hofstadii	0.03	-	0.505873
Gemella haemolysans	Leptotrichia sp. oral taxon 221	0.008	-	0.548501
Gemella haemolysans	Leptotrichia trevisanii	0	-	0.646267
Gemella haemolysans	Leptotrichia wadei	0.018	-	0.62976
Gemella haemolysans	Morococcus cerebrosus	0.03	+	0.401252
Gemella haemolysans	Neisseria cinerea	0.002	+	0.826812
Gemella haemolysans	Neisseria flavescens	0.002	+	0.810438
Gemella haemolysans	Neisseria gonorrhoeae	0.004	+	0.814888
Gemella haemolysans	Neisseria lactamica	0.004	+	0.826522
Gemella haemolysans	Neisseria macacae	0.012	+	0.631589
Gemella haemolysans	Neisseria meningitidis	0.002	+	0.8421
Gemella haemolysans	Neisseria mucosa	0.004	+	0.751649
Gemella haemolysans	Neisseria perflava	0.002	+	0.792996
Gemella haemolysans	Neisseria sicca	0.004	+	0.774969
Gemella haemolysans	Neisseria subflava	0.002	+	0.796925
Gemella haemolysans	Parvimonas micra	0	+	0.565574
Gemella haemolysans	Selenomonas sp. oral taxon 126	0.012	-	0.60392
Gemella haemolysans	Selenomonas sp. oral taxon 136	0	-	0.653002
Gemella haemolysans	Selenomonas sp. oral taxon 478	0.002	-	0.639474
Gemella haemolysans	Selenomonas sp. oral taxon 920	0	-	0.648241
Gemella haemolysans	Selenomonas sputigena	0	-	0.68486
Gemella haemolysans	Selenomonas timonae	0	-	0.63296
Gemella haemolysans	Streptococcus australis	0	+	0.710553
Gemella haemolysans	Streptococcus ilei	0.028	+	0.50837
Gemella haemolysans	Streptococcus infantis	0	+	0.58842
Gemella haemolysans	Streptococcus mitis	0	+	0.876632
Gemella haemolysans	Streptococcus oralis	0	+	0.559829
Gemella haemolysans	Streptococcus pneumoniae	0	+	0.817628
Gemella haemolysans	Streptococcus rubneri	0.006	+	0.619767
Gemella haemolysans	Streptococcus sp. oral taxon 061	0	+	0.731299
Gemella haemolysans	Streptococcus sp. oral taxon 431	0	+	0.735931
Gemella haemolysans	Treponema denticola	0.018	-	0.499834
Gemella haemolysans	Treponema medium	0.02	-	0.527422
Gemella haemolysans	Treponema socranskii	0.002	-	0.592174
Gemella haemolysans	Treponema vincentii	0.032	-	0.546775
Gemella sanguinis	Campylobacter showae	0.034	-	0.512187
Gemella sanguinis	Cardiobacterium hominis	0.01	-	0.58013
Gemella sanguinis	Cardiobacterium sp. Marseille-Q4385	0.03	-	0.477589
Gemella sanguinis	Eikenella corrodens	0.006	-	0.551578
Gemella sanguinis	Granulicatella adiacens	0.018	+	0.558265
Gemella sanguinis	Leptotrichia buccalis	0.026	-	0.52908
Gemella sanguinis	Leptotrichia hofstadii	0.016	-	0.535125
Gemella sanguinis	Leptotrichia trevisanii	0.002	-	0.652727
Gemella sanguinis	Ottowia sp. oral taxon 894	0.018	-	0.557495
Gemella sanguinis	Parvimonas micra	0.03	+	0.547657
Gemella sanguinis	Selenomonas sputigena	0.03	-	0.495425
Gemella sanguinis	Streptococcus australis	0.012	+	0.556139
Gemella sanguinis	Streptococcus gordonii	0.008	+	0.439074
Gemella sanguinis	Streptococcus infantis	0	+	0.742517
Gemella sanguinis	Streptococcus mitis	0.022	+	0.513995
Gemella sanguinis	Streptococcus oralis	0.03	+	0.40061
Gemella sanguinis	Streptococcus parasanguinis	0.042	+	0.497572
Gemella sanguinis	Streptococcus pneumoniae	0.032	+	0.523876
Gemella sanguinis	Streptococcus rubneri	0.046	+	0.384863
Gemella sanguinis	Streptococcus sp. HSISM1	0.03	+	0.485703
Gemella sanguinis	Streptococcus sp. LPB0220	0.008	+	0.511011
Gemella sanguinis	Streptococcus sp. oral taxon 061	0.002	+	0.649542
Gemella sanguinis	Streptococcus sp. oral taxon 431	0.004	+	0.621326
Gemella sanguinis	Treponema medium	0.038	-	0.49098
Gemella sanguinis	Veillonella nakazawae	0.018	+	0.629915
Gemella sanguinis	Veillonella sp. S12025-13	0.018	+	0.62614
Granulicatella adiacens	Aggregatibacter sp. 2125159857	0.032	+	0.45685
Granulicatella adiacens	Campylobacter gracilis	0.006	-	0.550803
Granulicatella adiacens	Campylobacter rectus	0.002	-	0.524516
Granulicatella adiacens	Campylobacter showae	0.046	-	0.382574
Granulicatella adiacens	Cardiobacterium hominis	0	-	0.62087
Granulicatella adiacens	Cardiobacterium sp. Marseille-Q4385	0.004	-	0.565398
Granulicatella adiacens	Desulfomicrobium orale	0.018	-	0.585014
Granulicatella adiacens	Filifactor alocis	0.006	-	0.567663
Granulicatella adiacens	Fretibacterium fastidiosum	0.01	-	0.579029
Granulicatella adiacens	Fusobacterium pseudoperiodonticum	0.004	+	0.681293
Granulicatella adiacens	Haemophilus haemolyticus	0.018	+	0.625488
Granulicatella adiacens	Haemophilus influenzae	0	+	0.6902
Granulicatella adiacens	Haemophilus parahaemolyticus	0.018	+	0.576358
Granulicatella adiacens	Haemophilus parainfluenzae	0	+	0.733904
Granulicatella adiacens	Kingella oralis	0.012	-	0.484204
Granulicatella adiacens	Leptotrichia buccalis	0.036	-	0.462
Granulicatella adiacens	Leptotrichia hofstadii	0.032	-	0.422722
Granulicatella adiacens	Leptotrichia trevisanii	0.002	-	0.637958
Granulicatella adiacens	Leptotrichia wadei	0.046	-	0.420938
Granulicatella adiacens	Morococcus cerebrosus	0.022	+	0.441031
Granulicatella adiacens	Neisseria cinerea	0	+	0.700114
Granulicatella adiacens	Neisseria flavescens	0	+	0.716341
Granulicatella adiacens	Neisseria gonorrhoeae	0	+	0.686673
Granulicatella adiacens	Neisseria lactamica	0	+	0.693639
Granulicatella adiacens	Neisseria meningitidis	0	+	0.71843
Granulicatella adiacens	Neisseria mucosa	0	+	0.715705
Granulicatella adiacens	Neisseria perflava	0	+	0.687848
Granulicatella adiacens	Neisseria sicca	0.026	+	0.569443
Granulicatella adiacens	Neisseria subflava	0	+	0.696578
Granulicatella adiacens	Parvimonas micra	0.014	+	0.438467
Granulicatella adiacens	Selenomonas sp. oral taxon 126	0.006	-	0.604545
Granulicatella adiacens	Selenomonas sp. oral taxon 136	0	-	0.477628
Granulicatella adiacens	Selenomonas sp. oral taxon 478	0.008	-	0.422678
Granulicatella adiacens	Selenomonas sp. oral taxon 920	0.002	-	0.623525
Granulicatella adiacens	Selenomonas sputigena	0	-	0.647797
Granulicatella adiacens	Selenomonas timonae	0	-	0.659433
Granulicatella adiacens	Streptococcus australis	0	+	0.764399
Granulicatella adiacens	Streptococcus ilei	0.026	+	0.54798
Granulicatella adiacens	Streptococcus infantis	0	+	0.795757
Granulicatella adiacens	Streptococcus mitis	0	+	0.775912
Granulicatella adiacens	Streptococcus oralis	0	+	0.562195
Granulicatella adiacens	Streptococcus pneumoniae	0	+	0.748969
Granulicatella adiacens	Streptococcus rubneri	0	+	0.654651
Granulicatella adiacens	Streptococcus sp. oral taxon 061	0	+	0.841959
Granulicatella adiacens	Streptococcus sp. oral taxon 431	0	+	0.834466
Granulicatella adiacens	Treponema denticola	0.002	-	0.6253
Granulicatella adiacens	Treponema medium	0	-	0.598714
Granulicatella adiacens	Treponema socranskii	0	-	0.599934
Granulicatella adiacens	Treponema sp. OMZ 838	0.008	-	0.540117
Granulicatella adiacens	Treponema vincentii	0.002	-	0.581316
Granulicatella adiacens	Veillonella dispar	0.048	+	0.445939
Granulicatella adiacens	Veillonella nakazawae	0.034	+	0.474568
Granulicatella adiacens	Veillonella sp. S12025-13	0.024	+	0.499091
Haemophilus haemolyticus	Haemophilus influenzae	0	+	0.967832
Haemophilus haemolyticus	Haemophilus parahaemolyticus	0.002	+	0.806026
Haemophilus haemolyticus	Haemophilus parainfluenzae	0.002	+	0.825047
Haemophilus influenzae	Haemophilus parahaemolyticus	0	+	0.867054
Haemophilus influenzae	Haemophilus parainfluenzae	0	+	0.894083
[truncated: 1,783 more rows]

## Sheet: Supplementary Data 7
Supplementary Data 7. Clusters of species within the HTN networks constructed via subgingival plaque samples. Analysis included 16 HTN cases. Polymicrobial clusters were defined using pairwise correlations between species (Supplementary Data 3,filtered by |r|>0.2,P<0.05 ). Here, we have listed all 113 species that significantly correlated to each others and note for each species if it were elevat…
[truncated: 114 more rows]

[truncated: 3 more sheets: Supplementary Data 8, Supplementary Data 9, Supplementary Data 10]
